# Supplementary material for: A predictive index for health status using species-level gut microbiome profiling
Source: Nat Commun. 2020 Sep 15;11:4635. doi: 10.1038/s41467-020-18476-8 (PMC7492273; doi:10.1038/s41467-020-18476-8)
Supplement: Supplementary file 4 — Supplementary Data 2 [file 41467_2020_18476_MOESM4_ESM.xlsx]

## Sheet: SData 2
Supplementary Data 2. Taxonomic information of the 313 microbial species found to be present across 4,347 stool metagenomes.
Phylum	Family	Species
Firmicutes	Aerococcaceae	Abiotrophia defectiva
Firmicutes	Acidaminococcaceae	Acidaminococcus fermentans
Firmicutes	Acidaminococcaceae	Acidaminococcus intestini
Actinobacteria	Actinomycetaceae	Actinomyces graevenitzii
Actinobacteria	Actinomycetaceae	Actinomyces odontolyticus
Actinobacteria	Actinomycetaceae	Actinomyces oris
Actinobacteria	Actinomycetaceae	Actinomyces turicensis
Actinobacteria	Actinomycetaceae	Actinomyces viscosus
Actinobacteria	Coriobacteriaceae	Adlercreutzia equolifaciens
Proteobacteria	Pasteurellaceae	Aggregatibacter segnis
Verrucomicrobia	Verrucomicrobiaceae	Akkermansia muciniphila
Bacteroidetes	Rikenellaceae	Alistipes finegoldii
Bacteroidetes	Rikenellaceae	Alistipes indistinctus
Bacteroidetes	Rikenellaceae	Alistipes onderdonkii
Bacteroidetes	Rikenellaceae	Alistipes putredinis
Bacteroidetes	Rikenellaceae	Alistipes senegalensis
Bacteroidetes	Rikenellaceae	Alistipes shahii
Bacteroidetes	Rikenellaceae	Alistipes sp. AP11
Bacteroidetes	Rikenellaceae	Alistipes sp. HGB5
Actinobacteria	Bifidobacteriaceae	Alloscardovia omnicolens
Firmicutes	Clostridiales Family XI Incertae Sedis	Anaerococcus obesiensis
Firmicutes	Clostridiales Family XI Incertae Sedis	Anaerococcus vaginalis
Firmicutes	Eubacteriaceae	Anaerofustis stercorihominis
Firmicutes	Veillonellaceae	Anaeroglobus geminatus
Firmicutes	Lachnospiraceae	Anaerostipes caccae
Firmicutes	Lachnospiraceae	Anaerostipes hadrus
Firmicutes	Ruminococcaceae	Anaerotruncus colihominis
Actinobacteria	Coriobacteriaceae	Atopobium parvulum
Actinobacteria	Coriobacteriaceae	Atopobium rimae
Actinobacteria	Coriobacteriaceae	Atopobium vaginae
Bacteroidetes	Bacteroidales	Bacteroidales bacterium-ph8
Bacteroidetes	Bacteroidaceae	Bacteroides caccae
Bacteroidetes	Bacteroidaceae	Bacteroides cellulosilyticus
Bacteroidetes	Bacteroidaceae	Bacteroides clarus
Bacteroidetes	Bacteroidaceae	Bacteroides coprocola
Bacteroidetes	Bacteroidaceae	Bacteroides coprophilus
Bacteroidetes	Bacteroidaceae	Bacteroides dorei
Bacteroidetes	Bacteroidaceae	Bacteroides eggerthii
Bacteroidetes	Bacteroidaceae	Bacteroides faecis
Bacteroidetes	Bacteroidaceae	Bacteroides finegoldii
Bacteroidetes	Bacteroidaceae	Bacteroides fragilis
Bacteroidetes	Bacteroidaceae	Bacteroides intestinalis
Bacteroidetes	Bacteroidaceae	Bacteroides massiliensis
Bacteroidetes	Bacteroidaceae	Bacteroides nordii
Bacteroidetes	Bacteroidaceae	Bacteroides oleiciplenus
Bacteroidetes	Bacteroidaceae	Bacteroides ovatus
Firmicutes	Clostridiales	Bacteroides pectinophilus
Bacteroidetes	Bacteroidaceae	Bacteroides plebeius
Bacteroidetes	Bacteroidaceae	Bacteroides salyersiae
Bacteroidetes	Bacteroidaceae	Bacteroides sp. 2-1-22
Bacteroidetes	Bacteroidaceae	Bacteroides sp. 3-1-19
Bacteroidetes	Bacteroidaceae	Bacteroides sp. 4-3-47FAA
Bacteroidetes	Bacteroidaceae	Bacteroides stercoris
Bacteroidetes	Bacteroidaceae	Bacteroides thetaiotaomicron
Bacteroidetes	Bacteroidaceae	Bacteroides uniformis
Bacteroidetes	Bacteroidaceae	Bacteroides vulgatus
Bacteroidetes	Bacteroidaceae	Bacteroides xylanisolvens
Bacteroidetes	Porphyromonadaceae	Barnesiella intestinihominis
Actinobacteria	Bifidobacteriaceae	Bifidobacterium-adolescentis
Actinobacteria	Bifidobacteriaceae	Bifidobacterium-angulatum
Actinobacteria	Bifidobacteriaceae	Bifidobacterium-animalis
Actinobacteria	Bifidobacteriaceae	Bifidobacterium-bifidum
Actinobacteria	Bifidobacteriaceae	Bifidobacterium-breve
Actinobacteria	Bifidobacteriaceae	Bifidobacterium-catenulatum
Actinobacteria	Bifidobacteriaceae	Bifidobacterium-dentium
Actinobacteria	Bifidobacteriaceae	Bifidobacterium-longum
Actinobacteria	Bifidobacteriaceae	Bifidobacterium-pseudocatenulatum
Proteobacteria	Desulfovibrionaceae	Bilophila wadsworthia
Firmicutes	Lachnospiraceae	Blautia hansenii
Firmicutes	Lachnospiraceae	Blautia hydrogenotrophica
Firmicutes	Lachnospiraceae	Blautia producta
Proteobacteria	Burkholderiales	Burkholderiales bacterium-1-1-47
Firmicutes	Clostridiaceae	Butyricicoccus pullicaecorum
Bacteroidetes	Porphyromonadaceae	Butyricimonas synergistica
Firmicutes	Lachnospiraceae	Butyrivibrio crossotus
Proteobacteria	Campylobacteraceae	Campylobacter hominis
Candidatus Saccharibacteria	Candidatus Saccharibacteria	Candidatus Saccharibacteria-TM7b
Candidatus Saccharibacteria	Candidatus Saccharibacteria	Candidatus Saccharibacteria-TM7c
Firmicutes	Erysipelotrichaceae	Catenibacterium-mitsuokai
Proteobacteria	Enterobacteriaceae	Citrobacter freundii
Firmicutes	Clostridiaceae	Clostridiaceae bacterium-JC118
Firmicutes	Clostridiales	Clostridiales bacterium-1-7-47FAA
Firmicutes	Clostridiaceae	Clostridium sp. ATCC-BAA-442
Firmicutes	Clostridiaceae	Clostridium sp. KLE-1755
Firmicutes	Clostridiaceae	Clostridium sp. L2-50
Firmicutes	Clostridiaceae	Clostridium asparagiforme
Firmicutes	Peptostreptococcaceae	Clostridium bartlettii
Firmicutes	Clostridiaceae	Clostridium bolteae
Firmicutes	Clostridiaceae	Clostridium celatum
Firmicutes	Clostridiaceae	Clostridium citroniae
Firmicutes	Clostridiaceae	Clostridium clostridioforme
Firmicutes	Peptostreptococcaceae	Clostridium difficile
Firmicutes	Clostridiaceae	Clostridium hathewayi
Firmicutes	Clostridiaceae	Clostridium hylemonae
Firmicutes	Erysipelotrichaceae	Clostridium innocuum
Firmicutes	Clostridiaceae	Clostridium leptum
Firmicutes	Clostridiaceae	Clostridium methylpentosum
Firmicutes	Clostridiaceae	Clostridium nexile
Firmicutes	Clostridiaceae	Clostridium perfringens
Firmicutes	Erysipelotrichaceae	Clostridium ramosum
Firmicutes	Clostridiaceae	Clostridium scindens
Firmicutes	Erysipelotrichaceae	Clostridium spiroforme
Firmicutes	Clostridiaceae	Clostridium symbiosum
Actinobacteria	Coriobacteriaceae	Collinsella aerofaciens
Actinobacteria	Coriobacteriaceae	Collinsella intestinalis
Actinobacteria	Coriobacteriaceae	Collinsella tanakaei
Firmicutes	Erysipelotrichaceae	Coprobacillus sp. 29-1
Firmicutes	Erysipelotrichaceae	Coprobacillus sp. D6
Bacteroidetes	Porphyromonadaceae	Coprobacter fastidiosus
Firmicutes	Lachnospiraceae	Coprococcus sp. ART55-1
Firmicutes	Lachnospiraceae	Coprococcus catus
Firmicutes	Lachnospiraceae	Coprococcus comes
Firmicutes	Lachnospiraceae	Coprococcus eutactus
Actinobacteria	Coriobacteriaceae	Coriobacteriaceae bacterium-phI
Actinobacteria	Corynebacteriaceae	Corynebacterium-durum
Proteobacteria	Desulfovibrionaceae	Desulfovibrio desulfuricans
Proteobacteria	Desulfovibrionaceae	Desulfovibrio piger
Firmicutes	Veillonellaceae	Dialister invisus
Firmicutes	Veillonellaceae	Dialister succinatiphilus
Firmicutes	Lachnospiraceae	Dorea formicigenerans
Firmicutes	Lachnospiraceae	Dorea longicatena
Actinobacteria	Coriobacteriaceae	Eggerthella lenta
Proteobacteria	Enterobacteriaceae	Enterobacter aerogenes
Proteobacteria	Enterobacteriaceae	Enterobacter cloacae
Firmicutes	Enterococcaceae	Enterococcus avium
Firmicutes	Enterococcaceae	Enterococcus casseliflavus
Firmicutes	Enterococcaceae	Enterococcus durans
Firmicutes	Enterococcaceae	Enterococcus faecalis
Firmicutes	Enterococcaceae	Enterococcus faecium
Firmicutes	Erysipelotrichaceae	Erysipelotrichaceae bacterium-2-2-44A
Firmicutes	Erysipelotrichaceae	Erysipelotrichaceae bacterium-21-3
Firmicutes	Erysipelotrichaceae	Erysipelotrichaceae bacterium-3-1-53
Firmicutes	Erysipelotrichaceae	Erysipelotrichaceae bacterium-5-2-54FAA
Firmicutes	Erysipelotrichaceae	Erysipelotrichaceae bacterium-6-1-45
Proteobacteria	Enterobacteriaceae	Escherichia coli
Firmicutes	Erysipelotrichaceae	Eubacterium biforme
Firmicutes	Eubacteriaceae	Eubacterium brachy
Firmicutes	Erysipelotrichaceae	Eubacterium cylindroides
Firmicutes	Erysipelotrichaceae	Eubacterium dolichum
Firmicutes	Eubacteriaceae	Eubacterium eligens
Firmicutes	Eubacteriaceae	Eubacterium hallii
Firmicutes	Clostridiales Family XIII Incertae Sedis	Eubacterium infirmum
Firmicutes	Eubacteriaceae	Eubacterium limosum
Firmicutes	Eubacteriaceae	Eubacterium ramulus
Firmicutes	Eubacteriaceae	Eubacterium rectale
Firmicutes	Eubacteriaceae	Eubacterium siraeum
Firmicutes	Eubacteriaceae	Eubacterium sp. 3-1-31
Firmicutes	Eubacteriaceae	Eubacterium ventriosum
Firmicutes	Ruminococcaceae	Faecalibacterium prausnitzii
Firmicutes	Clostridiales Family XI Incertae Sedis	Finegoldia magna
Firmicutes	Clostridiales	Flavonifractor plautii
Fusobacteria	Fusobacteriaceae	Fusobacterium gonidiaformans
Fusobacteria	Fusobacteriaceae	Fusobacterium mortiferum
Fusobacteria	Fusobacteriaceae	Fusobacterium nucleatum
Fusobacteria	Fusobacteriaceae	Fusobacterium periodonticum
Fusobacteria	Fusobacteriaceae	Fusobacterium ulcerans
Fusobacteria	Fusobacteriaceae	Fusobacterium varium
Actinobacteria	Bifidobacteriaceae	Gardnerella vaginalis
Firmicutes	Bacillales	Gemella haemolysans
Firmicutes	Bacillales	Gemella morbillorum
Firmicutes	Bacillales	Gemella sanguinis
Actinobacteria	Coriobacteriaceae	Gordonibacter pamelaeae
Firmicutes	Carnobacteriaceae	Granulicatella adiacens
Firmicutes	Carnobacteriaceae	Granulicatella elegans
Proteobacteria	Pasteurellaceae	Haemophilus haemolyticus
Proteobacteria	Pasteurellaceae	Haemophilus parainfluenzae
Proteobacteria	Pasteurellaceae	Haemophilus pittmaniae
Proteobacteria	Pasteurellaceae	Haemophilus sputorum
Firmicutes	Erysipelotrichaceae	Holdemania filiformis
Firmicutes	Erysipelotrichaceae	Holdemania sp. AP2
Proteobacteria	Enterobacteriaceae	Klebsiella oxytoca
Proteobacteria	Enterobacteriaceae	Klebsiella pneumoniae
Firmicutes	Lachnospiraceae	Lachnospiraceae bacterium-1-1-57FAA
Firmicutes	Lachnospiraceae	Lachnospiraceae bacterium-1-4-56FAA
Firmicutes	Lachnospiraceae	Lachnospiraceae bacterium-2-1-46FAA
Firmicutes	Lachnospiraceae	Lachnospiraceae bacterium-2-1-58FAA
Firmicutes	Lachnospiraceae	Lachnospiraceae bacterium-3-1-46FAA
Firmicutes	Lachnospiraceae	Lachnospiraceae bacterium-3-1-57FAA-CT1
Firmicutes	Lachnospiraceae	Lachnospiraceae bacterium-4-1-37FAA
Firmicutes	Lachnospiraceae	Lachnospiraceae bacterium-5-1-57FAA
Firmicutes	Lachnospiraceae	Lachnospiraceae bacterium-5-1-63FAA
Firmicutes	Lachnospiraceae	Lachnospiraceae bacterium-6-1-63FAA
Firmicutes	Lachnospiraceae	Lachnospiraceae bacterium-7-1-58FAA
Firmicutes	Lachnospiraceae	Lachnospiraceae bacterium-8-1-57FAA
Firmicutes	Lachnospiraceae	Lachnospiraceae bacterium-9-1-43BFAA
Firmicutes	Lactobacillaceae	Lactobacillus acidophilus
Firmicutes	Lactobacillaceae	Lactobacillus amylovorus
Firmicutes	Lactobacillaceae	Lactobacillus casei paracasei
Firmicutes	Lactobacillaceae	Lactobacillus crispatus
Firmicutes	Lactobacillaceae	Lactobacillus curvatus
Firmicutes	Lactobacillaceae	Lactobacillus delbrueckii
Firmicutes	Lactobacillaceae	Lactobacillus fermentum
Firmicutes	Lactobacillaceae	Lactobacillus gasseri
Firmicutes	Lactobacillaceae	Lactobacillus iners
Firmicutes	Lactobacillaceae	Lactobacillus mucosae
Firmicutes	Lactobacillaceae	Lactobacillus oris
Firmicutes	Lactobacillaceae	Lactobacillus plantarum
Firmicutes	Lactobacillaceae	Lactobacillus reuteri
Firmicutes	Lactobacillaceae	Lactobacillus rhamnosus
Firmicutes	Lactobacillaceae	Lactobacillus ruminis
Firmicutes	Lactobacillaceae	Lactobacillus sakei
Firmicutes	Lactobacillaceae	Lactobacillus salivarius
Firmicutes	Lactobacillaceae	Lactobacillus sanfranciscensis
Firmicutes	Lactobacillaceae	Lactobacillus vaginalis
Firmicutes	Streptococcaceae	Lactococcus garvieae
Firmicutes	Streptococcaceae	Lactococcus lactis
Firmicutes	Streptococcaceae	Lactococcus raffinolactis
Firmicutes	Leuconostocaceae	Leuconostoc lactis
Firmicutes	Leuconostocaceae	Leuconostoc mesenteroides
Firmicutes	Leuconostocaceae	Leuconostoc pseudomesenteroides
Firmicutes	Veillonellaceae	Megamonas funiformis
Firmicutes	Veillonellaceae	Megamonas hypermegale
Firmicutes	Veillonellaceae	Megamonas rupellensis
Firmicutes	Veillonellaceae	Megasphaera elsdenii
Firmicutes	Veillonellaceae	Megasphaera micronuciformis
Euryarchaeota	Methanobacteriaceae	Methanobrevibacter smithii
Euryarchaeota	Methanobacteriaceae	Methanosphaera stadtmanae
Firmicutes	Veillonellaceae	Mitsuokella multacida
Proteobacteria	Enterobacteriaceae	Morganella morganii
Bacteroidetes	Porphyromonadaceae	Odoribacter laneus
Bacteroidetes	Porphyromonadaceae	Odoribacter splanchnicus
Firmicutes	Lachnospiraceae	Oribacterium-sinus
Firmicutes	Oscillospiraceae	Oscillibacter sp. KLE-1728
Firmicutes	Oscillospiraceae	Oscillibacter sp. KLE-1745
Proteobacteria	Oxalobacteraceae	Oxalobacter formigenes
Bacteroidetes	Porphyromonadaceae	Parabacteroides distasonis
Bacteroidetes	Porphyromonadaceae	Parabacteroides goldsteinii
Bacteroidetes	Porphyromonadaceae	Parabacteroides johnsonii
Bacteroidetes	Porphyromonadaceae	Parabacteroides merdae
Bacteroidetes	Prevotellaceae	Paraprevotella clara
Bacteroidetes	Prevotellaceae	Paraprevotella xylaniphila
Actinobacteria	Bifidobacteriaceae	Parascardovia denticolens
Proteobacteria	Sutterellaceae	Parasutterella excrementihominis
Firmicutes	Clostridiales Family XI Incertae Sedis	Parvimonas micra
Firmicutes	Lactobacillaceae	Pediococcus pentosaceus
Firmicutes	Clostridiales Family XI Incertae Sedis	Peptoniphilus harei
Firmicutes	Clostridiales Family XI Incertae Sedis	Peptoniphilus lacrimalis
Firmicutes	Peptostreptococcaceae	Peptostreptococcus anaerobius
Firmicutes	Peptostreptococcaceae	Peptostreptococcus stomatis
Firmicutes	Acidaminococcaceae	Phascolarctobacterium-succinatutens
Bacteroidetes	Porphyromonadaceae	Porphyromonas asaccharolytica
Bacteroidetes	Porphyromonadaceae	Porphyromonas bennonis
Bacteroidetes	Porphyromonadaceae	Porphyromonas somerae
Bacteroidetes	Porphyromonadaceae	Porphyromonas uenonis
Bacteroidetes	Prevotellaceae	Prevotella bivia
Bacteroidetes	Prevotellaceae	Prevotella buccalis
Bacteroidetes	Prevotellaceae	Prevotella copri
Bacteroidetes	Prevotellaceae	Prevotella disiens
Bacteroidetes	Prevotellaceae	Prevotella stercorea
Bacteroidetes	Prevotellaceae	Prevotella timonensis
Actinobacteria	Propionibacteriaceae	Propionibacterium-freudenreichii
Proteobacteria	Enterobacteriaceae	Proteus mirabilis
Firmicutes	Clostridiales	Pseudoflavonifractor capillosus
Synergistetes	Synergistaceae	Pyramidobacter piscolens
Proteobacteria	Enterobacteriaceae	Raoultella ornithinolytica
Firmicutes	Lachnospiraceae	Roseburia hominis
Firmicutes	Lachnospiraceae	Roseburia intestinalis
Firmicutes	Lachnospiraceae	Roseburia inulinivorans
Actinobacteria	Micrococcaceae	Rothia dentocariosa
Actinobacteria	Micrococcaceae	Rothia mucilaginosa
Firmicutes	Ruminococcaceae	Ruminococcaceae bacterium-D16
Firmicutes	Ruminococcaceae	Ruminococcus albus
Firmicutes	Ruminococcaceae	Ruminococcus bromii
Firmicutes	Ruminococcaceae	Ruminococcus callidus
Firmicutes	Ruminococcaceae	Ruminococcus champanellensis
Firmicutes	Ruminococcaceae	Ruminococcus flavefaciens
Firmicutes	Lachnospiraceae	Ruminococcus gnavus
Firmicutes	Ruminococcaceae	Ruminococcus lactaris
Firmicutes	Lachnospiraceae	Ruminococcus obeum
Firmicutes	Ruminococcaceae	Ruminococcus sp. 5-1-39BFAA
Firmicutes	Ruminococcaceae	Ruminococcus sp. JC304
Firmicutes	Lachnospiraceae	Ruminococcus torques
Ascomycota	Saccharomycetaceae	Saccharomyces cerevisiae
Actinobacteria	Bifidobacteriaceae	Scardovia wiggsiae
Proteobacteria	Enterobacteriaceae	Shigella flexneri
Proteobacteria	Enterobacteriaceae	Shigella sonnei
Actinobacteria	Coriobacteriaceae	Slackia piriformis
Firmicutes	Erysipelotrichaceae	Solobacterium-moorei
Firmicutes	Staphylococcaceae	Staphylococcus aureus
Firmicutes	Streptococcaceae	Streptococcus agalactiae
Firmicutes	Streptococcaceae	Streptococcus anginosus
Firmicutes	Streptococcaceae	Streptococcus australis
Firmicutes	Streptococcaceae	Streptococcus constellatus
Firmicutes	Streptococcaceae	Streptococcus cristatus
Firmicutes	Streptococcaceae	Streptococcus gordonii
Firmicutes	Streptococcaceae	Streptococcus infantarius
Firmicutes	Streptococcaceae	Streptococcus infantis
Firmicutes	Streptococcaceae	Streptococcus intermedius
Firmicutes	Streptococcaceae	Streptococcus lutetiensis
Firmicutes	Streptococcaceae	Streptococcus macedonicus
Firmicutes	Streptococcaceae	Streptococcus mitis/oralis/pneumoniae
Firmicutes	Streptococcaceae	Streptococcus mutans
Firmicutes	Streptococcaceae	Streptococcus oligofermentans
Firmicutes	Streptococcaceae	Streptococcus parasanguinis
Firmicutes	Streptococcaceae	Streptococcus pasteurianus
Firmicutes	Streptococcaceae	Streptococcus peroris
Firmicutes	Streptococcaceae	Streptococcus salivarius
Firmicutes	Streptococcaceae	Streptococcus sanguinis
Firmicutes	Streptococcaceae	Streptococcus sobrinus
Firmicutes	Streptococcaceae	Streptococcus thermophilus
Firmicutes	Streptococcaceae	Streptococcus tigurinus
Firmicutes	Streptococcaceae	Streptococcus vestibularis
Firmicutes	Ruminococcaceae	Subdoligranulum sp. 4-3-54A2FAA
Firmicutes	Ruminococcaceae	Subdoligranulum variabile
Proteobacteria	Succinivibrionaceae	Succinatimonas hippei
Proteobacteria	Sutterellaceae	Sutterella wadsworthensis
Firmicutes	Erysipelotrichaceae	Turicibacter sanguinis
Actinobacteria	Actinomycetaceae	Varibaculum cambriense
Firmicutes	Veillonellaceae	Veillonella atypica
Firmicutes	Veillonellaceae	Veillonella dispar
Firmicutes	Veillonellaceae	Veillonella parvula
Firmicutes	Leuconostocaceae	Weissella cibaria
Firmicutes	Leuconostocaceae	Weissella confusa
