# Supplementary material for: A predictive index for health status using species-level gut microbiome profiling
Source: Nat Commun. 2020 Sep 15;11:4635. doi: 10.1038/s41467-020-18476-8 (PMC7492273; doi:10.1038/s41467-020-18476-8)
Supplement: Supplementary file 5 — Supplementary Data 3 [file 41467_2020_18476_MOESM5_ESM.xlsx]

## Sheet: SData 3
Supplementary Data 3. Evidence from recent studies reporting associations between Health-prevalent/-scarce species and human health/disease.
Species group	Health-prevalent or Health-scarce Species Name	Pathophysiological Association	Remarks	Author (Year)	Publication Title	Journal
Health-prevalent	Alistipes senegalensis	Commensal	Found to be significantly higher in control groups against liver cirrhosis (LC) samples. Proposed to be the potential candidate probiotic for LC prevention and remission.	Luo (2019)	Major Traditional Probiotics: Comparative Genomic Analyses and Roles in Gut Microbiome of Eight Cohorts	Frontiers in Microbiology
			Missing in children suffering from severe acute malnutrition. Proposed as a probiotic candidate providing a possible alternative to fecal transplantation for restoring healthy gut microbiota in malnourished children.	Tidjani Alou (2017)	Gut Bacteria Missing in Severe Acute Malnutrition, Can We Identify Potential Probiotics by Culturomics?	Frontiers in Microbiology
	Bacteroidales bacterium-ph8	-	-	-	-	-
	Bifidobacterium adolescentis	Commensal/ Probiotic	Considered to be as an important probiotic.	Fijan (2014)	Microorganisms with Claimed Probiotic Properties: An Overview of Recent Literature	International Journal of Environmental Research and Public Health
	Bifidobacterium angulatum	Commensal	Along with B.adolescentis, it represents an vital commensal group of the human intestinal microbiota.	Turroni (2012)	Diversity of Bifidobacteria within the Infant Gut Microbiota	PLoS One
			Able to synthesize and secrete GABA, thereby playing an important role in microbiome derived chemical communication through gut brain axis.	Dyachkova (2015)	Draft Genome Sequences of Bifidobacterium angulatum GT102 and Bifidobacterium adolescentis 150: Focusing on the Genes Potentially Involved in the Gut-Brain Axis	Genome Announcements
	Bifidobacterium catenulatum	Commensal	Abundant in fecal samples of healthy humans and have a number of probiotic properties, such as the possession of antinutrient-degrading enzymes, the ability to bind mutagenic aromatic amines, and the capacity to reduce cholesterol levels.	Alegría (2014)	The genome of Bifidobacterium pseudocatenulatum IPLA 36007, a human intestinal strain with isoflavone-activation activity	Gut Pathogens
	Lachnospiraceae bacterium-8-1-57FAA	-	-	-	-	-
	Sutterella wadsworthensis	Inflammatory Bowel Disease (IBD)/ Autism Spectrum Disorder (ASD)	Known to be associated with GI infections in humans.	Molitoris (1997)	Sources and antimicrobial susceptibilities of Campylobacter gracilis and Sutterella wadsworthensis	Clinical Infectious Diseases
			Association of this species with IBD are not well established. One study reported enrichment of S. wadsworthensis in IBD, which are contradicted in another study that showed the abundance of S. wadsworthensis in colonic biopsies of adults with IBD was not different from controls.	Hiippala (2016)	Mucosal Prevalence and Interactions with the Epithelium Indicate Commensalism of Sutterella spp.	Frontiers in Microbiology
				Engberg (2000)	Prevalence of Campylobacter, Arcobacter, Helicobacter, and Sutterella spp. in Human Fecal Samples as Estimated by a Reevaluation of Isolation Methods for Campylobacters	Journal of Clinical Microbiology
				Mukhopadhya (2011)	A Comprehensive Evaluation of Colonic Mucosal Isolates of Sutterella wadsworthensis from Inflammatory Bowel Disease	PLoS One
			Numbers of these species are elevated in fecal samples of children having ASD relative to control samples.	Wang (2013)	Increased abundance of Sutterella spp. and Ruminococcus torques in feces of children with autism spectrum disorder	Molecular Autism
Health-scarce	Anaerotruncus colihominis	Bloating	Has significant positive correlation with intestinal bloating.	Zhang (2015)	Impacts of Gut Bacteria on Human Health and Diseases	International Journal of Molecular Sciences
		Abdominal pain	Found to be increased over ten-fold during abdominal pain.	Jalanka-Tuovinen (2011)	Intestinal Microbiota in Healthy Adults: Temporal Analysis Reveals Individual and Common Core and Relation to Intestinal Symptoms	PLoS One
	Atopobium parvulum	Crohn's disease	Produce pro-inflammatory agents, notably hydrogen sulfide, inducing severe colitis. This species may represent a novel marker for disease activity as well as therapeutic target for IBD patients.	Mottawea (2016)	Altered intestinal microbiota–host mitochondria crosstalk in new onset Crohn's disease	Nature Communications
		Periodontitis	More prevalent in healthy subjects than in subjects with periodontitis.	Kumar (2003)	New bacterial species associated with chronic periodontitis	Journal of Dental Research
		Vaginosis	This species is associated with bacterial vaginosis in around 80% of the cases and might be involved in the therapeutic failures.	Polatti (2012)	Bacterial Vaginosis, Atopobium vaginae and Nifuratel	Current Clinical Pharmacology
	Bifidobacterium dentium	Bacteremia	B. longum and B. dentium are the species most frequently reported to cause bifidobacterial infections.	Esaiassen (2017)	Bifidobacterium Bacteremia: Clinical Characteristics and a Genomic Approach To Assess Pathogenicity	Journal of Clinical Microbiology
		Dental caries	Considered to be an opportunistic pathogen since it has been associated with the development of dental caries.	Ventura (2009)	The Bifidobacterium dentium Bd1 Genome Sequence Reflects Its Genetic Adaptation to the Human Oral Cavity	PLoS Genetics
		Inflammatory Bowel Disease (IBD)	Produce GABA, an Inhibitory neurotransmitter and regulator of abdominal pain perception from peripheral neurons. May represent future therapeutics for recurrent abdominal pain and functional bowel disorders.	Pokusaeva (2017)	GABA‐producing Bifidobacterium dentium modulates visceral sensitivity in the intestine	Neurogastroenterology & Motility
	Blautia producta	Breast cancer	Convert phytoestrogens on breast cancer cells into the bioactive compounds, providing protective effects.	Spanogiannopoulos (2016)	The microbial pharmacists within us: a metagenomic view of xenobiotic metabolism	Nature Reviews Microbiology
		Colorectal Cancer (CRC)	Showed to have beneficial anti-inflammatory effect in CRC.	Pathmanathan (2019)	Gut bacteria characteristic of the infant microbiota down-regulate inflammatory transcriptional responses in HT-29 cells	Anaerobe
	Candidatus Saccharibacteria-TM7	Periodontitis	Prevalent in human subgingival plaque, diversity is higher in sites with mild periodontitis than in either healthy sites or sites with severe periodontitis.	Brinig (2003)	Prevalence of Bacteria of Division TM7 in Human Subgingival Plaque and Their Association with Disease	Applied and Environmental Microbiology
		Inflammatory Bowel Disease (IBD)	Potentially play a role as promoters of inflammation in inflammatory gastrointestinal disorders and may contribute to a pro-inflammatory shift of the intestinal microbiota.	Kuehbacher (2008)	Intestinal TM7 bacterial phylogenies in active inflammatory bowel disease	Journal of Medical Microbiology
		Vaginosis	Associated with inflammatory mucosal diseases in vagina.	Fredricks (2005)	Molecular identification of bacteria associated with bacterial vaginosis.	The New England Journal of Medicine
	Clostridiales bacterium-1-7-47FAA	-	-	-	-	-
	Clostridium asparagiforme	Rheumatoid Arthritis (RA)	Found to be enriched in RA patient samples.	Zhang (2015)	The oral and gut microbiomes are perturbed in rheumatoid arthritis and partly normalized after treatment	Nature Medicine
		Pervasive Developmental Disorder Not Otherwise Specified (PDD-NOS) / Autism (AD)	Found to be significantly higher in PDD-NOS and AD children samples.	Angelis (2013)	Fecal Microbiota and Metabolome of Children with Autism and Pervasive Developmental Disorder Not Otherwise Specified	PLoS One
	Clostridium bolteae	Autism	Significantly higher in autistic children than in controls, involved high frequency of in diarrheal irritations in autistic children.	Pequegnat (2013)	A vaccine and diagnostic target for Clostridium bolteae, an autism-associated bacterium	Vaccine
	Clostridium citroniae	Ulcerative Colitis (UC)	More abundant in UC patients than healthy subjects.	World Journal of Gastroenterology (2019)	Gut microbiota contributes to the distinction between two traditional Chinese medicine syndromes of ulcerative colitis	World Journal of Gastroenterology
	Clostridium clostridioforme	Osteomyelitis	This anaerobic species responsible for chronic osteomyelitis.	Spitzer (1991)	Chronic osteomyelitis due to Clostridium clostridiiforme	The Southern Medical Journal
		Bacteremia	Associated with substantial morbidity and mortality in cancer patients.	Williams (2010)	A review of three cases of Clostridium aldenense bacteremia.	Anaerobe
		Liver abscess	Involvement of this microbe with liver abscess is rare.	Ogah (2012)	Clostridium clostridioforme liver abscess complicated by portal vein thrombosis in childhood	Journal of Medical Microbiology
		Diabetic foot infections	Known to cause this disease in association with other gram-negative aerobes.	Citron (2007)	Bacteriology of Moderate-to-Severe Diabetic Foot Infections and In Vitro Activity of Antimicrobial Agents	Journal of Clinical Microbiology
		Autism	Higher in autistic samples than in controls.	Song (2004)	Real-Time PCR Quantitation of Clostridia in Feces of Autistic Children	Applied and Environmental Microbiology
	Clostridium hathewayi	Bacteremia	Acute appendicitis complicated by septic shock, wound infection.	Woo (2004)	Bacteremia due to Clostridium hathewayi in a patient with acute appendicitis	Journal of Clinical Microbiology
		Crohn's disease (CD)	Abundance of C. hathewayi significantly increased in CD patients as compared to healthy controls.	Lloyd-Price (2019)	Multi-omics of the gut microbial ecosystem in inflammatory bowel diseases	Nature
		Colorectal Cancer (CRC)	Significantly more abundant in CRC than controls; proposed to serve as novel noninvasive diagnostic biomarkers for colorectal cancer.	Liang (2017)	Fecal Bacteria Act as Novel Biomarkers for Noninvasive Diagnosis of Colorectal Cancer	Clinical Cancer Research
	Clostridium nexile (Tyzzerella nexilis)	Commensal	Commensal bacteria passed from mother to fetus during breastfeeding.	Stewart (2018)	Temporal development of the gut microbiome in early childhood from the TEDDY study	Nature
	Clostridium ramosum	Obesity	Promotes high-fat diet-induced obesity in gnotobiotic mouse models.	Woting (2014)	Clostridium ramosum Promotes High-Fat Diet-Induced Obesity in Gnotobiotic Mouse Models	mBio
		Spondylodiscitis	Observed in an elderly immunocompetent patient.	Lavigne (2003)	Spondylodiscitis Due to Clostridium ramosum Infection in an Immunocompetent Elderly Patient	Journal of Clinical Microbiology
		Cerebellar abscess	Observed in a child with a history of fever for one and a half months along with irritability and headache.	Set (2001)	Clostridium ramosum in a case of cerebellar abscess	Indian Journal of Medical Microbiology
	Clostridium symbiosum	Colorectal Cancer (CRC)	Increased in patients with colorectal neoplasia and it may serve as a potential biomarker in non-invasive early differentiation of colorectal cancer from healthy controls.	Xie (2017)	Fecal Clostridium symbiosum for Noninvasive Detection of Early and Advanced Colorectal Cancer: Test and Validation Studies	EBioMedicine
		Bacteremia	Observed in a 70-year-old man with metastatic colon cancer.	Elsayed (2004)	Bacteremia Caused by Clostridium symbiosum	Journal of Clinical Microbiology
	Eggerthella lenta	Bacteremia	Associated with gastrointestinal diseases and show complicated symptoms during spondylodiscitis, psoas abscess, meningitis, and crohn's patient.	Wong (2014)	Bacteremia caused by Eggerthella lenta in an elderly man with a gastrointestinal malignancy: A case report	Canadian Journal of Infectious Diseases and Medical Microbiology
				Thota (2011)	Eggerthella lenta bacteremia in a Crohn's disease patient after ileocecal resection	Future Microbiology
				Gardiner (2014)	Eggerthella lenta Bacteremia Complicated by Spondylodiscitis, Psoas Abscess, and Meningitis	Journal of Clinical Microbiology
		Disseminated infections	Observed in a healthy immunocompetent man; resulting in multiple brain abscesses, liver abscesses, necrotizing pneumonia, and osteomyelitis of the left radial bone.	Salameh (2012)	Disseminated Infection Caused by Eggerthella lenta in a Previously Healthy Young Man: A Case Report	Case reports Infectious Diseases
		Septic shock	Observed in a 61-year-old male with a periurethral abscess.	Cordoba (2019)	Septic shock caused by the under-recognized bacterium Eggerthella lenta in a 61-year-old male with a periurethral abscess: a case report	Revista da Sociedade Brasileira de Medicina Tropical
	Erysipelotrichaceae bacterium-2-2-44A	-	-	-	-	-
	Flavonifractor plautii	Colorectal Cancer (CRC)	Linked with the degradation of beneficial anticarcinogenic flavonoids by this species.	Gupta (2019)	Association of Flavonifractor plautii, a Flavonoid-Degrading Bacterium, with the Gut Microbiome of Colorectal Cancer Patients in India	mSystems
		Bloodstream infection	Observed in a 69-year-old man following gangrenous cholecystitis.	Berger (2018)	Flavonifractor (Eubacterium) plautii bloodstream infection following acute cholecystitis	IDCases
		Bloodtype conversion	Two enzymes from this bacterium can convert A and B type blood into universal type O donor blood.	Rahfeld (2019)	An enzymatic pathway in the human gut microbiome that converts A to universal O type blood	Nature Microbiology
		Ankylosing spondylitis (AS)	Enriched in the patients with AS.	Huang (2019)	Metagenome-wide association study of the alterations in the intestinal microbiome composition of ankylosing spondylitis patients and the effect of traditional and herbal treatment	Journal of Medical Microbiology
		Fibromyalgia (FM)	Higher relative abundance in FM patients.	Minerbi (2019)	Altered microbiome composition in individuals with fibromyalgia	Pain
	Fusobacterium nucleatum	Periodontal disease	One of the most studied bacteria involved in periodontal disease.	Signat (2011)	Fusobacterium nucleatum in periodontal health and disease	Current Issues in Molecular Biology
		Colorectal Cancer (CRC)	Significantly elevated in human colorectal adenomas and carcinomas compared to that in adjacent normal tissue.	Shang (2018)	Fusobacterium nucleatum and colorectal cancer: A review	World Journal of Gastrointestinal Oncology
		Bacteremia	Observed primarily in older patients with chronic medical conditions and associated with a mortality rate of approximately 10%.	Afra (2013)	Incidence, risk factors, and outcomes of Fusobacterium species bacteremia	BMC Infectious Diseases
		Inflammatory Bowel Disease (IBD)	Increased in IBD patient samples.	Strauss (2011)	Invasive potential of gut mucosa-derived Fusobacterium nucleatum positively correlates with IBD status of the host	Inflammatory Bowel Diseases
		Others	Adverse Pregnancy Outcomes/Oral Infections/GI Disorders.	Han (2015)	Fusobacterium nucleatum: a commensal-turned pathogen	Current Opinion in Microbiology
	Gemella morbillorum	Endocarditis	This rare pathogen could lead to endocarditis, particularly in the presence of predisposing factors.	Dan (2017)	Gemella morbillorum endocarditis of pulmonary valve:a case report	Journal of Cardiothoracic Surgery
		Bacteremia	Observed in an elderly patient with respiratory tract infection.	Jayananda (2017)	Gemella Species Bacteremia and Stroke in an Elderly Patient with Respiratory Tract Infection	Case Reports in Medicine
		Colorectal Cancer (CRC)	Promote colorectal carcinogenesis.	Kwong (2018)	Association Between Bacteremia From Specific Microbes and Subsequent Diagnosis of Colorectal Cancer	Gastroenterology
		Meningitis	Associated with the formation of diffuse, subacute, necrotising, purulent leptomeningitis.	Debast (1993)	Infections caused by Gemella morbillorum	Lancet
		Septic arthritis	Associated with endovascular infection and septic arthritis.	Omran (1993)	Endovascular infection and septic arthritis caused by Gemella morbillorum	Diagnostic Microbiology and Infectious Disease
		Pneumonia	Observed in a 5-month-old baby presented with a low-grade fever.	Hussain (2018)	Pneumonia and bacteraemia caused by Gemella morbillorum in a previously healthy infant: first reported case in literature	BMJ Case Reports
		Abscess	Known to cause brain and liver abscess.	Abu-Heija (2018)	Gemella morbillorum Cryptogenic Brain Abscess: A Case Report and Literature Review	Cureus
				Borro (2014)	Pyogenic liver abscess caused by Gemella morbillorum	Colombia Médica
	Gemella sanguinis	Endocarditis	Observed in a 4-year-old male patient presented with high-grade fever associated with chills and rigor, cough, weight loss, and abdominal distension.	Mugunthan (2016)	Gemella sanguinis: A rare cause of native valve endocarditis in a child.	Medical Journal Armed Forces India
		Prosthetic Joint Infection	Observed in a 52-year-old man with a history of type II diabetes mellitus and avascular necrosis of the femoral heads presented with 3 days of severe left hip pain.	Leung (2011)	First report of prosthetic joint infection by Gemella sanguinis and associated "pseudosatelliting" phenomenon on culture	Journal of Clinical Microbiology
	Granulicatella adiacens	Abscess	Associated with the formation of subcutaneous abscesses.	Gupta (2018)	Granulicatella adiacens abscess: Two rare cases and review.	Journal of laboratory physicians
		Endocarditis	Observed in a 63-year-old man with rheumatic valvular heart disease.	Shailaja (2013)	Infective endocarditis caused by Granulicatella adiacens	Indian Heart Journal
		Sepsis	Known to be associated with early-onset sepsis in neonate.	Bizzarro (2011)	Granulicatella adiacens and Early-Onset Sepsis in Neonate	Emerging Infectious Disease
	Holdemania filiformis	Alopecia areata	One of the bacterial biomarkers found to be positively associated with this disease.	Moreno-Arrones (2019)	Analysis of the gut microbiota in alopecia areata: identification of bacterial biomarkers.	Journal of the European Academy of Dermatology and Venereology
	Klebsiella pneumoniae	Several diseases	Associated with wide spectrum of infections, such as urinary tract infection, pneumonia, intra-abdominal infection, bloodstream infection, meningitis and pyogenic liver abscess.	Vading (2018)	Invasive infection caused by Klebsiella pneumoniae is a disease affecting patients with high comorbidity and associated with high long-term mortality	PLoS One
	Lachnospiraceae bacterium-1-4-56FAA	-	-	-	-	-
	Lachnospiraceae bacterium-2-1-58FAA	Atopic dermatitis (AD)	Significantly associated with stunted immune development in the AD group	Lee (2018)	Perturbations of gut microbiome genes in infants with atopic dermatitis according to feeding type	Journal of Allergy and Clinical Immunology
	Lachnospiraceae bacterium-3-1-57FAA-CT1	-	-	-	-	-
	Lachnospiraceae bacterium-5-1-57FAA	-	-	-	-	-
	Lachnospiraceae bacterium-9-1-43BFAA	-	-	-	-	-
	Lactobacillus salivarius	Commensal/ Probiotic	Well known probiotic in gastroinstestinal tact.	Neville (2010)	Probiotic properties of Lactobacillus salivarius and closely related Lactobacillus species.	Future Microbiology
	Peptostreptococcus stomatis	Oral Inections	Included within species group of Peptostreptococcus anaerobius sensu lato, members of which has been known to be associated with wide range of human oral infections including periodontitis, dento-alveolar infections, pericoronitis, dentinal caries and endodontic infections.	Könönen (2007)	Antimicrobial Susceptibilities of Peptostreptococcus anaerobius and the Newly Described Peptostreptococcus stomatis Isolated from Various Human Sources	Antimicrobial Agents and Chemotherapy
				Downes (2006)	Peptostreptococcus stomatis sp. nov., isolated from the human oral cavity	International Journal of Systematic and Evolutionary Microbiology
	Ruminococcaceae bacterium-D16	-	-	-	-	-
	Ruminococcus gnavus	Crohn’s disease	Produce inflammatory polysaccharide which induces the production of inflammatory cytokines like TNFα by dendritic cells and may contribute to the disease phenotype.	Henke (2019)	Ruminococcus gnavus, a member of the human gut microbiome associated with Crohn’s disease, produces an inflammatory polysaccharide	Proceedings of the National Academy of Sciences of the United States of America
		Systemic lupus erythematosus (SLE)	Patients with SLE had an overall 5-fold greater representation of this species.	Azzouz (2019)	Lupus nephritis is linked to disease-activity associated expansions and immunity to a gut commensal	Annals of the Rheumatic Diseases
	Solobacterium moorei	Halitosis	Dominant bacteria in patients with halitosis.	Haraszthy (2007)	Identification of oral bacterial species associated with halitosis.	The Journal of the American Dental Association
		Bacteremia	Observed in a 61-year-old male presented with thrombotic thrombocytopenic purpura and several other underlying diseases.	Liu (2019)	First case report of bacteremia caused by Solobacterium moorei in China, and literature review	BMC Infectious Diseases
		Oral Inections	Reported to be associated with other oral cavity diseases and wound infections.	Liu (2019)	First case report of bacteremia caused by Solobacterium moorei in China, and literature review	BMC Infectious Diseases
	Streptococcus anginosus	Abscesses/ Pyogenic infections	Widely known to be associated with liver and brain abscesses and pyogenic infections.	Finn (2018)	Streptococcus anginosus endocarditis and multiple liver abscesses in a splenectomised patient	BMJ Case Reports
				Kragha (2016)	Multiple Brain Abscesses due to Streptococcus anginosus: Prediction of Mortality by an Imaging Severity Index Score	Case report of Radiology
				Walkty (2014)	An unusual case of Streptococcus anginosus group pyomyositis diagnosed using direct 16S ribosomal DNA sequencing	Canadian Journal of Infectious Diseases and Medical Microbiology
		Colorectal Cancer (CRC)	Positive association between S. anginosus systemic infection and occurrence of CRC.	Masood (2016)	Colorectal Cancer Associated with Streptococcus anginosus Bacteremia and Liver Abscesses	Case Reports in Gastroenterology
		Respiratory infections	Respiratory infections occur more frequently in males with comorbid diseases.	Noguchi (2015)	The clinical features of respiratory infections caused by the Streptococcus anginosus group	BMC Pulmonary Medicine
	Streptococcus australis	Meningitis	Observed in a 77-year-old man admitted to with a 3-day history of fever, nausea, vomiting and growing headache.	Héry-Arnaud (2011)	Streptococcus australis meningitis	Journal of Medical Microbiology
	Streptococcus gordonii	Endocarditis	Responsible of plaque formation, associated with dental caries and also regarded as the main causative agent in the development of bacterial endocarditis.	Mosailova (2019)	Streptococcus gordonii: A Rare Cause of Infective Endocarditis	Case reports Infectious Diseases
		Spondylodiskitis	Spondylodiskitis should be looked for in patients diagnosed with S. gordonii endocarditis suffering from back pain for antibiotic treatment to achieve complete cure.	Dadon (2017)	Spondylodiskitis and endocarditis due to Streptococcus gordonii	Annals of Clinical Microbiology and Antimicrobials
		Septic arthritis	This organism is a rare cause of septic arthritis.	Yombi (2012)	Streptococcus gordonii septic arthritis : two cases and review of literature	BMC Infectious Diseases
		Peritonitis	Observed in a 63-year-old woman, with a 15-year history of diabetes mellitus and admitted with abdominal pain.	Collazos (1999)	Spontaneous bacterial peritonitis caused by Streptococcus gordonii	Journal of Clinical Gastroenterology
	Streptococcus infantis	Several abnormalities	Some studies report association of this microbe with several clinical abnormalities.	Kawamura (1998)	Streptococcus peroris sp. nov. and Streptococcus infantis sp. nov., new members of the Streptococcus mitis group, isolated from human clinical specimens.	International Journal of Systematic and Evolutionary Microbiology
				Shelburne (2014)	Streptococcus mitis Strains Causing Severe Clinical Disease in Cancer Patients	Emerging Infectious Diseases
	Streptococcus mitis	Urinary Tract Infection	Observed in a patient receiving cephalexin for urinary infection.	Oteo (1997)	Urinary tract infection caused by Streptococcus mitis highly assistant to penicillin	Pediatric Infectious Disease Journal
		Sacroiliitis	Bacteremia complicated by septic sacroiliitis in a healthy teenager in the absence of infective endocarditis.	Al-Farsi (2018)	Acute Streptococcus mitis Sacroiliitis in a Teenager with Unclear Source of Bacteremia: A Case Report and Literature Review	Case reports Infectious Diseases
		Meningitis	Has been described in individuals with previous spinal anesthesia, neurosurgical procedure, malignancy, or neurological complications of endocarditis.	Kutlu (2008)	Community-acquired Streptococcus mitis meningitis: a case report	International Journal of Infectious Diseases
		Bacteremia/Endocarditis/Others	Observed in patients with neutropenia, orbital cellulitis and other disorders.	Shelburne (2014)	Streptococcus mitis Strains Causing Severe Clinical Disease in Cancer Patients	Emerging Infectious Diseases
	Streptococcus oralis	Bacteremia/Endocarditis/Others	Once regarded as a minor opportunistic pathogen, S. oralis is now considered a significant pathogen that affects immunocompromised individuals and those with hematological malignancy.	Byers (2000)	Isolation and characterisation of sialidase from a strain of Streptococcus oralis	Journal of Medical Microbiology
	Streptococcus pneumoniae	Pneumonia	Main cause of pneumococcal diseases and meningitis in children, elderly and immunocompromised individuals.	Van de Beek (2006)	Community-acquired bacterial meningitis in adults	New England Journal of Medicine
				Siemieniuk (2011)	The persisting burden of invasive pneumococcal disease in HIV patients: an observational cohort study	BMC Infectious Diseases
				File (2004)	Streptococcus pneumoniae and community-acquired pneumonia: a cause for concern	American Journal of Medicine
				Anevlavis (2010)	Community acquired bacterial pneumonia	Expert Opinion on Pharmacotherapy
		Several abnormalities	Other invasive pneumococcal diseases include bronchitis, rhinitis, acute sinusitis, otitis media, conjunctivitis, meningitis, sepsis, osteomyelitis, septic arthritis, endocarditis, peritonitis, pericarditis, cellulitis, and brain abscess.	Abdel-Magid (2017)	Inhibitors of DNA Gyrase-GyrB Subunit and/or Topoisomerase IV-ParE Subunit May Treat Infectious Diseases Caused by Antibiotic-Resistant Bacteria	ACS Medicinal Chemistry Letters
	Streptococcus sanguinis	Periodontitis	Part of healthy oral microbiome; aggressive periodontitis seems to be associated with a loss of colonization of S. sanguinis.	Stingu (2008)	Periodontitis is associated with a loss of colonization by Streptococcus sanguinis.	Journal of Medical Microbiology
		Endocarditis	Gain entrance to the bloodstream during dental cleanings and surgeries and colonize the heart valves, causing endocarditis.	Paik (2005)	Identification of Virulence Determinants for Endocarditis in Streptococcus sanguinis by Signature-Tagged Mutagenesis	Infection and Immunity
		Septic Arthritis	Observed in a man with osteoarthritis and severe periodontal disease.	Edson (2002)	Septic arthritis due to Streptococcus sanguis	Mayo Clinic Proceedings
	Streptococcus vestibularis	Endocarditis	Has been reported to be associated with endocarditis.	Doyuk (2002)	Native valve endocarditis due to Streptococcus vestibularis and Streptococcus oralis	Journal of Infection
	Subdoligranulum sp-4-3-54A2FAA	-	-	-	-	-
	Subdoligranulum variabile	Food allergy	Associated with food allergies.	Abdel-Gadir (2019)	Microbiota therapy acts via a regulatory T cell MyD88/RORγt pathway to suppress food allergy	Nature Medicine
	Veillonella atypica	Commensal	Convert lactate to propionate, which increase energy expenditure in individuals.	Scheiman (2019)	Meta-omics analysis of elite athletes identifies a performance-enhancing microbe that functions via lactate metabolism	Nature Medicine
		Opportunistic infections	Isolated from lesions associated with several opportunistic infections.	Mashima (2015)	The interaction between Streptococcus spp. and Veillonella tobetsuensis in the early stages of oral biofilm formation	Journal of Bacteriology
