# Supplementary material for: A predictive index for health status using species-level gut microbiome profiling
Source: Nat Commun. 2020 Sep 15;11:4635. doi: 10.1038/s41467-020-18476-8 (PMC7492273; doi:10.1038/s41467-020-18476-8)
Supplement: Supplementary file 6 — Supplementary Data 4 [file 41467_2020_18476_MOESM6_ESM.xlsx]

## Sheet: SData 5
Supplementary Data 4. Studies and samples used to construct the independent validation set composed of 679 human stool metagenomes.
Author (Year)	Publication Title	Journal	Study Accession	Sample Accession	Sequencing Platform	Library Layout	Subject Health Status	Phenotype	Subject Meta-dataa
									Age (Years)	Sex	BMI (kg/m²)	Geography (Ethnicity/Race)
Vaughn (2016)	Increased Intestinal Microbial Diversity following Fecal Microbiota Transplant for Active Crohn’s Disease	Inflammatory Bowel Disease	PRJNA321058	SAMN05065727	Illumina HiSeq 2500	PAIRED	Non-healthy	Crohn's disease	N/A	N/A	N/A	N/A
Vaughn (2016)	Increased Intestinal Microbial Diversity following Fecal Microbiota Transplant for Active Crohn’s Disease	Inflammatory Bowel Disease	PRJNA321058	SAMN05065737	Illumina HiSeq 2500	PAIRED	Non-healthy	Crohn's disease	N/A	N/A	N/A	N/A
Vaughn (2016)	Increased Intestinal Microbial Diversity following Fecal Microbiota Transplant for Active Crohn’s Disease	Inflammatory Bowel Disease	PRJNA321058	SAMN05065739	Illumina HiSeq 2500	PAIRED	Non-healthy	Crohn's disease	N/A	N/A	N/A	N/A
Vaughn (2016)	Increased Intestinal Microbial Diversity following Fecal Microbiota Transplant for Active Crohn’s Disease	Inflammatory Bowel Disease	PRJNA321058	SAMN05065729	Illumina HiSeq 2500	PAIRED	Non-healthy	Crohn's disease	N/A	N/A	N/A	N/A
Vaughn (2016)	Increased Intestinal Microbial Diversity following Fecal Microbiota Transplant for Active Crohn’s Disease	Inflammatory Bowel Disease	PRJNA321058	SAMN05065750	Illumina HiSeq 2500	PAIRED	Non-healthy	Crohn's disease	N/A	N/A	N/A	N/A
Vaughn (2016)	Increased Intestinal Microbial Diversity following Fecal Microbiota Transplant for Active Crohn’s Disease	Inflammatory Bowel Disease	PRJNA321058	SAMN05065754	Illumina HiSeq 2500	PAIRED	Non-healthy	Crohn's disease	N/A	N/A	N/A	N/A
Vaughn (2016)	Increased Intestinal Microbial Diversity following Fecal Microbiota Transplant for Active Crohn’s Disease	Inflammatory Bowel Disease	PRJNA321058	SAMN05065756	Illumina HiSeq 2500	PAIRED	Non-healthy	Crohn's disease	N/A	N/A	N/A	N/A
Vaughn (2016)	Increased Intestinal Microbial Diversity following Fecal Microbiota Transplant for Active Crohn’s Disease	Inflammatory Bowel Disease	PRJNA321058	SAMN05065730	Illumina HiSeq 2500	PAIRED	Non-healthy	Crohn's disease	N/A	N/A	N/A	N/A
Vaughn (2016)	Increased Intestinal Microbial Diversity following Fecal Microbiota Transplant for Active Crohn’s Disease	Inflammatory Bowel Disease	PRJNA321058	SAMN05065761	Illumina HiSeq 2500	PAIRED	Non-healthy	Crohn's disease	N/A	N/A	N/A	N/A
Vaughn (2016)	Increased Intestinal Microbial Diversity following Fecal Microbiota Transplant for Active Crohn’s Disease	Inflammatory Bowel Disease	PRJNA321058	SAMN05065765	Illumina HiSeq 2500	PAIRED	Non-healthy	Crohn's disease	N/A	N/A	N/A	N/A
Vaughn (2016)	Increased Intestinal Microbial Diversity following Fecal Microbiota Transplant for Active Crohn’s Disease	Inflammatory Bowel Disease	PRJNA321058	SAMN05065767	Illumina HiSeq 2500	PAIRED	Non-healthy	Crohn's disease	N/A	N/A	N/A	N/A
Vaughn (2016)	Increased Intestinal Microbial Diversity following Fecal Microbiota Transplant for Active Crohn’s Disease	Inflammatory Bowel Disease	PRJNA321058	SAMN05065769	Illumina HiSeq 2500	PAIRED	Non-healthy	Crohn's disease	N/A	N/A	N/A	N/A
Vaughn (2016)	Increased Intestinal Microbial Diversity following Fecal Microbiota Transplant for Active Crohn’s Disease	Inflammatory Bowel Disease	PRJNA321058	SAMN05065774	Illumina HiSeq 2500	PAIRED	Non-healthy	Crohn's disease	N/A	N/A	N/A	N/A
Vaughn (2016)	Increased Intestinal Microbial Diversity following Fecal Microbiota Transplant for Active Crohn’s Disease	Inflammatory Bowel Disease	PRJNA321058	SAMN05065776	Illumina HiSeq 2500	PAIRED	Non-healthy	Crohn's disease	N/A	N/A	N/A	N/A
Vaughn (2016)	Increased Intestinal Microbial Diversity following Fecal Microbiota Transplant for Active Crohn’s Disease	Inflammatory Bowel Disease	PRJNA321058	SAMN05065733	Illumina HiSeq 2500	PAIRED	Non-healthy	Crohn's disease	N/A	N/A	N/A	N/A
Bedarf (2017)	Functional implications of microbial and viral gut metagenome changes in early stage L-DOPA-naïve Parkinson’s disease patients	Genome Medicine	PRJEB17784	SAMEA103958148	Illumina HiSeq 2500	PAIRED	Healthy	Healthy	Adult	Male	N/A	Germany
Bedarf (2017)	Functional implications of microbial and viral gut metagenome changes in early stage L-DOPA-naïve Parkinson’s disease patients	Genome Medicine	PRJEB17784	SAMEA103958159	Illumina HiSeq 2500	PAIRED	Healthy	Healthy	Adult	Male	N/A	Germany
Bedarf (2017)	Functional implications of microbial and viral gut metagenome changes in early stage L-DOPA-naïve Parkinson’s disease patients	Genome Medicine	PRJEB17784	SAMEA103958137	Illumina HiSeq 2500	PAIRED	Healthy	Healthy	Adult	Male	N/A	Germany
Bedarf (2017)	Functional implications of microbial and viral gut metagenome changes in early stage L-DOPA-naïve Parkinson’s disease patients	Genome Medicine	PRJEB17784	SAMEA103958161	Illumina HiSeq 2500	PAIRED	Healthy	Healthy	Adult	Male	N/A	Germany
Bedarf (2017)	Functional implications of microbial and viral gut metagenome changes in early stage L-DOPA-naïve Parkinson’s disease patients	Genome Medicine	PRJEB17784	SAMEA103958150	Illumina HiSeq 2500	PAIRED	Healthy	Healthy	Adult	Male	N/A	Germany
Bedarf (2017)	Functional implications of microbial and viral gut metagenome changes in early stage L-DOPA-naïve Parkinson’s disease patients	Genome Medicine	PRJEB17784	SAMEA103958162	Illumina HiSeq 2500	PAIRED	Healthy	Healthy	Adult	Male	N/A	Germany
Bedarf (2017)	Functional implications of microbial and viral gut metagenome changes in early stage L-DOPA-naïve Parkinson’s disease patients	Genome Medicine	PRJEB17784	SAMEA103958155	Illumina HiSeq 2500	PAIRED	Healthy	Healthy	Adult	Male	N/A	Germany
Bedarf (2017)	Functional implications of microbial and viral gut metagenome changes in early stage L-DOPA-naïve Parkinson’s disease patients	Genome Medicine	PRJEB17784	SAMEA103958136	Illumina HiSeq 2500	PAIRED	Healthy	Healthy	Adult	Male	N/A	Germany
Bedarf (2017)	Functional implications of microbial and viral gut metagenome changes in early stage L-DOPA-naïve Parkinson’s disease patients	Genome Medicine	PRJEB17784	SAMEA103958151	Illumina HiSeq 2500	PAIRED	Healthy	Healthy	Adult	Male	N/A	Germany
Bedarf (2017)	Functional implications of microbial and viral gut metagenome changes in early stage L-DOPA-naïve Parkinson’s disease patients	Genome Medicine	PRJEB17784	SAMEA103958156	Illumina HiSeq 2500	PAIRED	Healthy	Healthy	Adult	Male	N/A	Germany
Bedarf (2017)	Functional implications of microbial and viral gut metagenome changes in early stage L-DOPA-naïve Parkinson’s disease patients	Genome Medicine	PRJEB17784	SAMEA103958149	Illumina HiSeq 2500	PAIRED	Healthy	Healthy	Adult	Male	N/A	Germany
Bedarf (2017)	Functional implications of microbial and viral gut metagenome changes in early stage L-DOPA-naïve Parkinson’s disease patients	Genome Medicine	PRJEB17784	SAMEA103958145	Illumina HiSeq 2500	PAIRED	Healthy	Healthy	Adult	Male	N/A	Germany
Bedarf (2017)	Functional implications of microbial and viral gut metagenome changes in early stage L-DOPA-naïve Parkinson’s disease patients	Genome Medicine	PRJEB17784	SAMEA103958144	Illumina HiSeq 2500	PAIRED	Healthy	Healthy	Adult	Male	N/A	Germany
Bedarf (2017)	Functional implications of microbial and viral gut metagenome changes in early stage L-DOPA-naïve Parkinson’s disease patients	Genome Medicine	PRJEB17784	SAMEA103958153	Illumina HiSeq 2500	PAIRED	Healthy	Healthy	Adult	Male	N/A	Germany
Bedarf (2017)	Functional implications of microbial and viral gut metagenome changes in early stage L-DOPA-naïve Parkinson’s disease patients	Genome Medicine	PRJEB17784	SAMEA103958158	Illumina HiSeq 2500	PAIRED	Healthy	Healthy	Adult	Male	N/A	Germany
Bedarf (2017)	Functional implications of microbial and viral gut metagenome changes in early stage L-DOPA-naïve Parkinson’s disease patients	Genome Medicine	PRJEB17784	SAMEA103958141	Illumina HiSeq 2500	PAIRED	Healthy	Healthy	Adult	Male	N/A	Germany
Bedarf (2017)	Functional implications of microbial and viral gut metagenome changes in early stage L-DOPA-naïve Parkinson’s disease patients	Genome Medicine	PRJEB17784	SAMEA103958143	Illumina HiSeq 2500	PAIRED	Healthy	Healthy	Adult	Male	N/A	Germany
Bedarf (2017)	Functional implications of microbial and viral gut metagenome changes in early stage L-DOPA-naïve Parkinson’s disease patients	Genome Medicine	PRJEB17784	SAMEA103958147	Illumina HiSeq 2500	PAIRED	Healthy	Healthy	Adult	Male	N/A	Germany
Bedarf (2017)	Functional implications of microbial and viral gut metagenome changes in early stage L-DOPA-naïve Parkinson’s disease patients	Genome Medicine	PRJEB17784	SAMEA103958135	Illumina HiSeq 2500	PAIRED	Healthy	Healthy	Adult	Male	N/A	Germany
Bedarf (2017)	Functional implications of microbial and viral gut metagenome changes in early stage L-DOPA-naïve Parkinson’s disease patients	Genome Medicine	PRJEB17784	SAMEA103958157	Illumina HiSeq 2500	PAIRED	Healthy	Healthy	Adult	Male	N/A	Germany
Bedarf (2017)	Functional implications of microbial and viral gut metagenome changes in early stage L-DOPA-naïve Parkinson’s disease patients	Genome Medicine	PRJEB17784	SAMEA103958142	Illumina HiSeq 2500	PAIRED	Healthy	Healthy	Adult	Male	N/A	Germany
Bedarf (2017)	Functional implications of microbial and viral gut metagenome changes in early stage L-DOPA-naïve Parkinson’s disease patients	Genome Medicine	PRJEB17784	SAMEA103958152	Illumina HiSeq 2500	PAIRED	Healthy	Healthy	Adult	Male	N/A	Germany
Bedarf (2017)	Functional implications of microbial and viral gut metagenome changes in early stage L-DOPA-naïve Parkinson’s disease patients	Genome Medicine	PRJEB17784	SAMEA103958140	Illumina HiSeq 2500	PAIRED	Healthy	Healthy	Adult	Male	N/A	Germany
Bedarf (2017)	Functional implications of microbial and viral gut metagenome changes in early stage L-DOPA-naïve Parkinson’s disease patients	Genome Medicine	PRJEB17784	SAMEA103958138	Illumina HiSeq 2500	PAIRED	Healthy	Healthy	Adult	Male	N/A	Germany
Bedarf (2017)	Functional implications of microbial and viral gut metagenome changes in early stage L-DOPA-naïve Parkinson’s disease patients	Genome Medicine	PRJEB17784	SAMEA103958146	Illumina HiSeq 2500	PAIRED	Healthy	Healthy	Adult	Male	N/A	Germany
Bedarf (2017)	Functional implications of microbial and viral gut metagenome changes in early stage L-DOPA-naïve Parkinson’s disease patients	Genome Medicine	PRJEB17784	SAMEA103958160	Illumina HiSeq 2500	PAIRED	Healthy	Healthy	Adult	Male	N/A	Germany
Bedarf (2017)	Functional implications of microbial and viral gut metagenome changes in early stage L-DOPA-naïve Parkinson’s disease patients	Genome Medicine	PRJEB17784	SAMEA103958139	Illumina HiSeq 2500	PAIRED	Healthy	Healthy	Adult	Male	N/A	Germany
Bedarf (2017)	Functional implications of microbial and viral gut metagenome changes in early stage L-DOPA-naïve Parkinson’s disease patients	Genome Medicine	PRJEB17784	SAMEA103958154	Illumina HiSeq 2500	PAIRED	Healthy	Healthy	Adult	Male	N/A	Germany
Qin (2014)	Alterations of the human gut microbiome in liver cirrhosis	Nature	PRJEB6337	SAMEA2582018	Illumina HiSeq 2000	PAIRED	Non-healthy	Liver cirrhosis	44	Male	20.7612	China
Qin (2014)	Alterations of the human gut microbiome in liver cirrhosis	Nature	PRJEB6337	SAMEA2582019	Illumina HiSeq 2000	PAIRED	Non-healthy	Liver cirrhosis	45	Female	24.0346	China
Qin (2014)	Alterations of the human gut microbiome in liver cirrhosis	Nature	PRJEB6337	SAMEA2582020	Illumina HiSeq 2000	PAIRED	Non-healthy	Liver cirrhosis	45	Female	24.0346	China
Qin (2014)	Alterations of the human gut microbiome in liver cirrhosis	Nature	PRJEB6337	SAMEA2582022	Illumina HiSeq 2000	PAIRED	Non-healthy	Liver cirrhosis	72	Male	20.9343	China
Qin (2014)	Alterations of the human gut microbiome in liver cirrhosis	Nature	PRJEB6337	SAMEA2582023	Illumina HiSeq 2000	PAIRED	Non-healthy	Liver cirrhosis	52	Male	24.0569	China
Qin (2014)	Alterations of the human gut microbiome in liver cirrhosis	Nature	PRJEB6337	SAMEA2582024	Illumina HiSeq 2000	PAIRED	Non-healthy	Liver cirrhosis	52	Male	24.0569	China
Qin (2014)	Alterations of the human gut microbiome in liver cirrhosis	Nature	PRJEB6337	SAMEA2582025	Illumina HiSeq 2000	PAIRED	Non-healthy	Liver cirrhosis	74	Female	19.433	China
Qin (2014)	Alterations of the human gut microbiome in liver cirrhosis	Nature	PRJEB6337	SAMEA2582026	Illumina HiSeq 2000	PAIRED	Non-healthy	Liver cirrhosis	49	Male	24.977	China
Qin (2014)	Alterations of the human gut microbiome in liver cirrhosis	Nature	PRJEB6337	SAMEA2582027	Illumina HiSeq 2000	PAIRED	Non-healthy	Liver cirrhosis	49	Male	23.8087	China
Qin (2014)	Alterations of the human gut microbiome in liver cirrhosis	Nature	PRJEB6337	SAMEA2582028	Illumina HiSeq 2000	PAIRED	Non-healthy	Liver cirrhosis	18	Male	17.9282	China
Qin (2014)	Alterations of the human gut microbiome in liver cirrhosis	Nature	PRJEB6337	SAMEA2582029	Illumina HiSeq 2000	PAIRED	Non-healthy	Liver cirrhosis	55	Female	21.875	China
Qin (2014)	Alterations of the human gut microbiome in liver cirrhosis	Nature	PRJEB6337	SAMEA2582030	Illumina HiSeq 2000	PAIRED	Non-healthy	Liver cirrhosis	55	Female	21.875	China
Qin (2014)	Alterations of the human gut microbiome in liver cirrhosis	Nature	PRJEB6337	SAMEA2582031	Illumina HiSeq 2000	PAIRED	Non-healthy	Liver cirrhosis	44	Male	28.0277	China
Qin (2014)	Alterations of the human gut microbiome in liver cirrhosis	Nature	PRJEB6337	SAMEA2582032	Illumina HiSeq 2000	PAIRED	Non-healthy	Liver cirrhosis	51	Male	24.539	China
Qin (2014)	Alterations of the human gut microbiome in liver cirrhosis	Nature	PRJEB6337	SAMEA2582033	Illumina HiSeq 2000	PAIRED	Non-healthy	Liver cirrhosis	51	Male	24.539	China
Qin (2014)	Alterations of the human gut microbiome in liver cirrhosis	Nature	PRJEB6337	SAMEA2582034	Illumina HiSeq 2000	PAIRED	Non-healthy	Liver cirrhosis	45	Male	28.6501	China
Qin (2014)	Alterations of the human gut microbiome in liver cirrhosis	Nature	PRJEB6337	SAMEA2582035	Illumina HiSeq 2000	PAIRED	Non-healthy	Liver cirrhosis	53	Male	20.7612	China
Qin (2014)	Alterations of the human gut microbiome in liver cirrhosis	Nature	PRJEB6337	SAMEA2582036	Illumina HiSeq 2000	PAIRED	Non-healthy	Liver cirrhosis	53	Male	20.7612	China
Qin (2014)	Alterations of the human gut microbiome in liver cirrhosis	Nature	PRJEB6337	SAMEA2582037	Illumina HiSeq 2000	PAIRED	Non-healthy	Liver cirrhosis	55	Female	22.8624	China
Qin (2014)	Alterations of the human gut microbiome in liver cirrhosis	Nature	PRJEB6337	SAMEA2582038	Illumina HiSeq 2000	PAIRED	Non-healthy	Liver cirrhosis	36	Male	21.2585	China
Qin (2014)	Alterations of the human gut microbiome in liver cirrhosis	Nature	PRJEB6337	SAMEA2582039	Illumina HiSeq 2000	PAIRED	Non-healthy	Liver cirrhosis	61	Female	25.6312	China
Qin (2014)	Alterations of the human gut microbiome in liver cirrhosis	Nature	PRJEB6337	SAMEA2582040	Illumina HiSeq 2000	PAIRED	Non-healthy	Liver cirrhosis	61	Female	25.6312	China
Qin (2014)	Alterations of the human gut microbiome in liver cirrhosis	Nature	PRJEB6337	SAMEA2582042	Illumina HiSeq 2000	PAIRED	Non-healthy	Liver cirrhosis	59	Female	24.0346	China
Qin (2014)	Alterations of the human gut microbiome in liver cirrhosis	Nature	PRJEB6337	SAMEA2582043	Illumina HiSeq 2000	PAIRED	Non-healthy	Liver cirrhosis	38	Male	25.8806	China
Qin (2014)	Alterations of the human gut microbiome in liver cirrhosis	Nature	PRJEB6337	SAMEA2582044	Illumina HiSeq 2000	PAIRED	Non-healthy	Liver cirrhosis	55	Male	20.202	China
Qin (2014)	Alterations of the human gut microbiome in liver cirrhosis	Nature	PRJEB6337	SAMEA2582045	Illumina HiSeq 2000	PAIRED	Non-healthy	Liver cirrhosis	55	Male	20.202	China
Qin (2014)	Alterations of the human gut microbiome in liver cirrhosis	Nature	PRJEB6337	SAMEA2582046	Illumina HiSeq 2000	PAIRED	Non-healthy	Liver cirrhosis	55	Male	20.202	China
Qin (2014)	Alterations of the human gut microbiome in liver cirrhosis	Nature	PRJEB6337	SAMEA2582047	Illumina HiSeq 2000	PAIRED	Non-healthy	Liver cirrhosis	51	Male	21.4844	China
Qin (2014)	Alterations of the human gut microbiome in liver cirrhosis	Nature	PRJEB6337	SAMEA2582048	Illumina HiSeq 2000	PAIRED	Non-healthy	Liver cirrhosis	51	Male	21.4844	China
Qin (2014)	Alterations of the human gut microbiome in liver cirrhosis	Nature	PRJEB6337	SAMEA2582049	Illumina HiSeq 2000	PAIRED	Non-healthy	Liver cirrhosis	44	Male	25.5102	China
Qin (2014)	Alterations of the human gut microbiome in liver cirrhosis	Nature	PRJEB6337	SAMEA2582050	Illumina HiSeq 2000	PAIRED	Non-healthy	Liver cirrhosis	43	Male	21.2803	China
Qin (2014)	Alterations of the human gut microbiome in liver cirrhosis	Nature	PRJEB6337	SAMEA2582051	Illumina HiSeq 2000	PAIRED	Non-healthy	Liver cirrhosis	64	Male	23.8751	China
Qin (2014)	Alterations of the human gut microbiome in liver cirrhosis	Nature	PRJEB6337	SAMEA2582052	Illumina HiSeq 2000	PAIRED	Non-healthy	Liver cirrhosis	64	Male	23.8751	China
Qin (2014)	Alterations of the human gut microbiome in liver cirrhosis	Nature	PRJEB6337	SAMEA2582053	Illumina HiSeq 2000	PAIRED	Non-healthy	Liver cirrhosis	64	Male	23.8751	China
Qin (2014)	Alterations of the human gut microbiome in liver cirrhosis	Nature	PRJEB6337	SAMEA2582054	Illumina HiSeq 2000	PAIRED	Non-healthy	Liver cirrhosis	48	Male	22.0386	China
Qin (2014)	Alterations of the human gut microbiome in liver cirrhosis	Nature	PRJEB6337	SAMEA2582055	Illumina HiSeq 2000	PAIRED	Non-healthy	Liver cirrhosis	48	Male	22.0386	China
Qin (2014)	Alterations of the human gut microbiome in liver cirrhosis	Nature	PRJEB6337	SAMEA2582056	Illumina HiSeq 2000	PAIRED	Non-healthy	Liver cirrhosis	48	Male	22.0386	China
Qin (2014)	Alterations of the human gut microbiome in liver cirrhosis	Nature	PRJEB6337	SAMEA2582057	Illumina HiSeq 2000	PAIRED	Non-healthy	Liver cirrhosis	62	Female	26.7094	China
Qin (2014)	Alterations of the human gut microbiome in liver cirrhosis	Nature	PRJEB6337	SAMEA2582058	Illumina HiSeq 2000	PAIRED	Non-healthy	Liver cirrhosis	62	Female	26.7094	China
Qin (2014)	Alterations of the human gut microbiome in liver cirrhosis	Nature	PRJEB6337	SAMEA2582059	Illumina HiSeq 2000	PAIRED	Non-healthy	Liver cirrhosis	54	Male	21.2585	China
Qin (2014)	Alterations of the human gut microbiome in liver cirrhosis	Nature	PRJEB6337	SAMEA2582060	Illumina HiSeq 2000	PAIRED	Non-healthy	Liver cirrhosis	48	Female	26.6728	China
Qin (2014)	Alterations of the human gut microbiome in liver cirrhosis	Nature	PRJEB6337	SAMEA2582061	Illumina HiSeq 2000	PAIRED	Non-healthy	Liver cirrhosis	60	Male	24.977	China
Qin (2014)	Alterations of the human gut microbiome in liver cirrhosis	Nature	PRJEB6337	SAMEA2582062	Illumina HiSeq 2000	PAIRED	Non-healthy	Liver cirrhosis	66	Male	30.8642	China
Qin (2014)	Alterations of the human gut microbiome in liver cirrhosis	Nature	PRJEB6337	SAMEA2582063	Illumina HiSeq 2000	PAIRED	Non-healthy	Liver cirrhosis	66	Male	30.8642	China
Qin (2014)	Alterations of the human gut microbiome in liver cirrhosis	Nature	PRJEB6337	SAMEA2582064	Illumina HiSeq 2000	PAIRED	Non-healthy	Liver cirrhosis	66	Male	30.8642	China
Qin (2014)	Alterations of the human gut microbiome in liver cirrhosis	Nature	PRJEB6337	SAMEA2582065	Illumina HiSeq 2000	PAIRED	Non-healthy	Liver cirrhosis	36	Male	24.2188	China
Qin (2014)	Alterations of the human gut microbiome in liver cirrhosis	Nature	PRJEB6337	SAMEA2582066	Illumina HiSeq 2000	PAIRED	Non-healthy	Liver cirrhosis	54	Male	25.4581	China
Qin (2014)	Alterations of the human gut microbiome in liver cirrhosis	Nature	PRJEB6337	SAMEA2582067	Illumina HiSeq 2000	PAIRED	Non-healthy	Liver cirrhosis	73	Female	21.7784	China
Qin (2014)	Alterations of the human gut microbiome in liver cirrhosis	Nature	PRJEB6337	SAMEA2582068	Illumina HiSeq 2000	PAIRED	Non-healthy	Liver cirrhosis	41	Male	25.0593	China
Qin (2014)	Alterations of the human gut microbiome in liver cirrhosis	Nature	PRJEB6337	SAMEA2582069	Illumina HiSeq 2000	PAIRED	Non-healthy	Liver cirrhosis	47	Female	19.5312	China
Qin (2014)	Alterations of the human gut microbiome in liver cirrhosis	Nature	PRJEB6337	SAMEA2582070	Illumina HiSeq 2000	PAIRED	Non-healthy	Liver cirrhosis	47	Female	19.5312	China
Qin (2014)	Alterations of the human gut microbiome in liver cirrhosis	Nature	PRJEB6337	SAMEA2582071	Illumina HiSeq 2000	PAIRED	Non-healthy	Liver cirrhosis	47	Female	19.5312	China
Qin (2014)	Alterations of the human gut microbiome in liver cirrhosis	Nature	PRJEB6337	SAMEA2582072	Illumina HiSeq 2000	PAIRED	Non-healthy	Liver cirrhosis	47	Female	24.1672	China
Qin (2014)	Alterations of the human gut microbiome in liver cirrhosis	Nature	PRJEB6337	SAMEA2582073	Illumina HiSeq 2000	PAIRED	Non-healthy	Liver cirrhosis	59	Male	22.3863	China
Qin (2014)	Alterations of the human gut microbiome in liver cirrhosis	Nature	PRJEB6337	SAMEA2582074	Illumina HiSeq 2000	PAIRED	Non-healthy	Liver cirrhosis	56	Female	17.5781	China
Qin (2014)	Alterations of the human gut microbiome in liver cirrhosis	Nature	PRJEB6337	SAMEA2582075	Illumina HiSeq 2000	PAIRED	Non-healthy	Liver cirrhosis	60	Female	19.9792	China
Qin (2014)	Alterations of the human gut microbiome in liver cirrhosis	Nature	PRJEB6337	SAMEA2582076	Illumina HiSeq 2000	PAIRED	Non-healthy	Liver cirrhosis	51	Female	22.4323	China
Qin (2014)	Alterations of the human gut microbiome in liver cirrhosis	Nature	PRJEB6337	SAMEA2582077	Illumina HiSeq 2000	PAIRED	Non-healthy	Liver cirrhosis	70	Male	23.1834	China
Qin (2014)	Alterations of the human gut microbiome in liver cirrhosis	Nature	PRJEB6337	SAMEA2582078	Illumina HiSeq 2000	PAIRED	Non-healthy	Liver cirrhosis	53	Female	19.2277	China
Qin (2014)	Alterations of the human gut microbiome in liver cirrhosis	Nature	PRJEB6337	SAMEA2582079	Illumina HiSeq 2000	PAIRED	Non-healthy	Liver cirrhosis	53	Female	19.2277	China
Qin (2014)	Alterations of the human gut microbiome in liver cirrhosis	Nature	PRJEB6337	SAMEA2582080	Illumina HiSeq 2000	PAIRED	Non-healthy	Liver cirrhosis	41	Male	19.0311	China
Qin (2014)	Alterations of the human gut microbiome in liver cirrhosis	Nature	PRJEB6337	SAMEA2582081	Illumina HiSeq 2000	PAIRED	Non-healthy	Liver cirrhosis	41	Male	19.0311	China
Qin (2014)	Alterations of the human gut microbiome in liver cirrhosis	Nature	PRJEB6337	SAMEA2582082	Illumina HiSeq 2000	PAIRED	Non-healthy	Liver cirrhosis	66	Female	22.3757	China
Qin (2014)	Alterations of the human gut microbiome in liver cirrhosis	Nature	PRJEB6337	SAMEA2582083	Illumina HiSeq 2000	PAIRED	Non-healthy	Liver cirrhosis	66	Female	22.3757	China
Qin (2014)	Alterations of the human gut microbiome in liver cirrhosis	Nature	PRJEB6337	SAMEA2582084	Illumina HiSeq 2000	PAIRED	Non-healthy	Liver cirrhosis	49	Male	21.2245	China
Qin (2014)	Alterations of the human gut microbiome in liver cirrhosis	Nature	PRJEB6337	SAMEA2582085	Illumina HiSeq 2000	PAIRED	Non-healthy	Liver cirrhosis	45	Female	19.1953	China
Qin (2014)	Alterations of the human gut microbiome in liver cirrhosis	Nature	PRJEB6337	SAMEA2582086	Illumina HiSeq 2000	PAIRED	Non-healthy	Liver cirrhosis	46	Male	25.6173	China
Qin (2014)	Alterations of the human gut microbiome in liver cirrhosis	Nature	PRJEB6337	SAMEA2582087	Illumina HiSeq 2000	PAIRED	Non-healthy	Liver cirrhosis	37	Female	19.1001	China
Qin (2014)	Alterations of the human gut microbiome in liver cirrhosis	Nature	PRJEB6337	SAMEA2582088	Illumina HiSeq 2000	PAIRED	Non-healthy	Liver cirrhosis	52	Male	24.4898	China
Qin (2014)	Alterations of the human gut microbiome in liver cirrhosis	Nature	PRJEB6337	SAMEA2582089	Illumina HiSeq 2000	PAIRED	Non-healthy	Liver cirrhosis	62	Male	25.5296	China
Qin (2014)	Alterations of the human gut microbiome in liver cirrhosis	Nature	PRJEB6337	SAMEA2582091	Illumina HiSeq 2000	PAIRED	Non-healthy	Liver cirrhosis	39	Female	21.6311	China
Qin (2014)	Alterations of the human gut microbiome in liver cirrhosis	Nature	PRJEB6337	SAMEA2582093	Illumina HiSeq 2000	PAIRED	Non-healthy	Liver cirrhosis	48	Male	22.6474	China
Qin (2014)	Alterations of the human gut microbiome in liver cirrhosis	Nature	PRJEB6337	SAMEA2582094	Illumina HiSeq 2000	PAIRED	Non-healthy	Liver cirrhosis	60	Male	24.2215	China
Qin (2014)	Alterations of the human gut microbiome in liver cirrhosis	Nature	PRJEB6337	SAMEA2582095	Illumina HiSeq 2000	PAIRED	Non-healthy	Liver cirrhosis	32	Male	25.0995	China
Qin (2014)	Alterations of the human gut microbiome in liver cirrhosis	Nature	PRJEB6337	SAMEA2582096	Illumina HiSeq 2000	PAIRED	Non-healthy	Liver cirrhosis	58	Female	19.563	China
Qin (2014)	Alterations of the human gut microbiome in liver cirrhosis	Nature	PRJEB6337	SAMEA2582097	Illumina HiSeq 2000	PAIRED	Non-healthy	Liver cirrhosis	47	Female	23.7332	China
Qin (2014)	Alterations of the human gut microbiome in liver cirrhosis	Nature	PRJEB6337	SAMEA2582098	Illumina HiSeq 2000	PAIRED	Non-healthy	Liver cirrhosis	47	Female	23.7332	China
Qin (2014)	Alterations of the human gut microbiome in liver cirrhosis	Nature	PRJEB6337	SAMEA2582099	Illumina HiSeq 2000	PAIRED	Non-healthy	Liver cirrhosis	32	Male	24.2215	China
Qin (2014)	Alterations of the human gut microbiome in liver cirrhosis	Nature	PRJEB6337	SAMEA2582100	Illumina HiSeq 2000	PAIRED	Non-healthy	Liver cirrhosis	49	Male	21.4692	China
Qin (2014)	Alterations of the human gut microbiome in liver cirrhosis	Nature	PRJEB6337	SAMEA2582101	Illumina HiSeq 2000	PAIRED	Non-healthy	Liver cirrhosis	42	Male	25.6896	China
Qin (2014)	Alterations of the human gut microbiome in liver cirrhosis	Nature	PRJEB6337	SAMEA2582102	Illumina HiSeq 2000	PAIRED	Non-healthy	Liver cirrhosis	43	Male	19.7232	China
Qin (2014)	Alterations of the human gut microbiome in liver cirrhosis	Nature	PRJEB6337	SAMEA2582103	Illumina HiSeq 2000	PAIRED	Non-healthy	Liver cirrhosis	63	Female	25.3906	China
Qin (2014)	Alterations of the human gut microbiome in liver cirrhosis	Nature	PRJEB6337	SAMEA2582104	Illumina HiSeq 2000	PAIRED	Non-healthy	Liver cirrhosis	63	Female	25.3906	China
Qin (2014)	Alterations of the human gut microbiome in liver cirrhosis	Nature	PRJEB6337	SAMEA2582105	Illumina HiSeq 2000	PAIRED	Non-healthy	Liver cirrhosis	38	Male	21.5451	China
Qin (2014)	Alterations of the human gut microbiome in liver cirrhosis	Nature	PRJEB6337	SAMEA2582106	Illumina HiSeq 2000	PAIRED	Non-healthy	Liver cirrhosis	38	Male	21.5451	China
Qin (2014)	Alterations of the human gut microbiome in liver cirrhosis	Nature	PRJEB6337	SAMEA2582107	Illumina HiSeq 2000	PAIRED	Non-healthy	Liver cirrhosis	38	Male	21.5451	China
Qin (2014)	Alterations of the human gut microbiome in liver cirrhosis	Nature	PRJEB6337	SAMEA2582108	Illumina HiSeq 2000	PAIRED	Non-healthy	Liver cirrhosis	55	Male	22.6474	China
Qin (2014)	Alterations of the human gut microbiome in liver cirrhosis	Nature	PRJEB6337	SAMEA2582109	Illumina HiSeq 2000	PAIRED	Non-healthy	Liver cirrhosis	71	Female	24.3418	China
Qin (2014)	Alterations of the human gut microbiome in liver cirrhosis	Nature	PRJEB6337	SAMEA2582110	Illumina HiSeq 2000	PAIRED	Non-healthy	Liver cirrhosis	71	Female	24.3418	China
Qin (2014)	Alterations of the human gut microbiome in liver cirrhosis	Nature	PRJEB6337	SAMEA2582111	Illumina HiSeq 2000	PAIRED	Non-healthy	Liver cirrhosis	29	Female	20.3125	China
Qin (2014)	Alterations of the human gut microbiome in liver cirrhosis	Nature	PRJEB6337	SAMEA2582112	Illumina HiSeq 2000	PAIRED	Non-healthy	Liver cirrhosis	52	Male	29.0174	China
Qin (2014)	Alterations of the human gut microbiome in liver cirrhosis	Nature	PRJEB6337	SAMEA2582113	Illumina HiSeq 2000	PAIRED	Non-healthy	Liver cirrhosis	35	Female	24.2188	China
Qin (2014)	Alterations of the human gut microbiome in liver cirrhosis	Nature	PRJEB6337	SAMEA2582114	Illumina HiSeq 2000	PAIRED	Non-healthy	Liver cirrhosis	56	Female	20.5457	China
Qin (2014)	Alterations of the human gut microbiome in liver cirrhosis	Nature	PRJEB6337	SAMEA2582115	Illumina HiSeq 2000	PAIRED	Non-healthy	Liver cirrhosis	56	Female	20.5457	China
Qin (2014)	Alterations of the human gut microbiome in liver cirrhosis	Nature	PRJEB6337	SAMEA2582116	Illumina HiSeq 2000	PAIRED	Non-healthy	Liver cirrhosis	37	Male	20.2812	China
Qin (2014)	Alterations of the human gut microbiome in liver cirrhosis	Nature	PRJEB6337	SAMEA2582117	Illumina HiSeq 2000	PAIRED	Non-healthy	Liver cirrhosis	37	Male	20.2812	China
Qin (2014)	Alterations of the human gut microbiome in liver cirrhosis	Nature	PRJEB6337	SAMEA2582118	Illumina HiSeq 2000	PAIRED	Non-healthy	Liver cirrhosis	50	Male	24.3911	China
Qin (2014)	Alterations of the human gut microbiome in liver cirrhosis	Nature	PRJEB6337	SAMEA2582119	Illumina HiSeq 2000	PAIRED	Non-healthy	Liver cirrhosis	42	Male	21.7181	China
Qin (2014)	Alterations of the human gut microbiome in liver cirrhosis	Nature	PRJEB6337	SAMEA2582120	Illumina HiSeq 2000	PAIRED	Non-healthy	Liver cirrhosis	43	Female	19.5418	China
Qin (2014)	Alterations of the human gut microbiome in liver cirrhosis	Nature	PRJEB6337	SAMEA2582122	Illumina HiSeq 2000	PAIRED	Non-healthy	Liver cirrhosis	37	Male	21.9671	China
Qin (2014)	Alterations of the human gut microbiome in liver cirrhosis	Nature	PRJEB6337	SAMEA2582123	Illumina HiSeq 2000	PAIRED	Non-healthy	Liver cirrhosis	42	Male	29.0318	China
Qin (2014)	Alterations of the human gut microbiome in liver cirrhosis	Nature	PRJEB6337	SAMEA2582124	Illumina HiSeq 2000	PAIRED	Non-healthy	Liver cirrhosis	47	Female	19.8141	China
Qin (2014)	Alterations of the human gut microbiome in liver cirrhosis	Nature	PRJEB6337	SAMEA2582125	Illumina HiSeq 2000	PAIRED	Non-healthy	Liver cirrhosis	46	Male	17.9282	China
Qin (2014)	Alterations of the human gut microbiome in liver cirrhosis	Nature	PRJEB6337	SAMEA2582126	Illumina HiSeq 2000	PAIRED	Non-healthy	Liver cirrhosis	47	Male	22.4082	China
Qin (2014)	Alterations of the human gut microbiome in liver cirrhosis	Nature	PRJEB6337	SAMEA2582127	Illumina HiSeq 2000	PAIRED	Non-healthy	Liver cirrhosis	44	Male	21.7993	China
Qin (2014)	Alterations of the human gut microbiome in liver cirrhosis	Nature	PRJEB6337	SAMEA2582128	Illumina HiSeq 2000	PAIRED	Non-healthy	Liver cirrhosis	42	Male	19.721	China
Qin (2014)	Alterations of the human gut microbiome in liver cirrhosis	Nature	PRJEB6337	SAMEA2582129	Illumina HiSeq 2000	PAIRED	Non-healthy	Liver cirrhosis	52	Male	20.7157	China
Qin (2014)	Alterations of the human gut microbiome in liver cirrhosis	Nature	PRJEB6337	SAMEA2582130	Illumina HiSeq 2000	PAIRED	Non-healthy	Liver cirrhosis	52	Male	23.1206	China
Qin (2014)	Alterations of the human gut microbiome in liver cirrhosis	Nature	PRJEB6337	SAMEA2582131	Illumina HiSeq 2000	PAIRED	Non-healthy	Liver cirrhosis	69	Male	20.202	China
Qin (2014)	Alterations of the human gut microbiome in liver cirrhosis	Nature	PRJEB6337	SAMEA2582132	Illumina HiSeq 2000	PAIRED	Non-healthy	Liver cirrhosis	46	Male	21.4844	China
Qin (2014)	Alterations of the human gut microbiome in liver cirrhosis	Nature	PRJEB6337	SAMEA2582133	Illumina HiSeq 2000	PAIRED	Non-healthy	Liver cirrhosis	58	Female	20.5457	China
Qin (2014)	Alterations of the human gut microbiome in liver cirrhosis	Nature	PRJEB6337	SAMEA2582134	Illumina HiSeq 2000	PAIRED	Non-healthy	Liver cirrhosis	36	Male	21.6128	China
Qin (2014)	Alterations of the human gut microbiome in liver cirrhosis	Nature	PRJEB6337	SAMEA2582135	Illumina HiSeq 2000	PAIRED	Non-healthy	Liver cirrhosis	36	Male	21.6128	China
Qin (2014)	Alterations of the human gut microbiome in liver cirrhosis	Nature	PRJEB6337	SAMEA2582136	Illumina HiSeq 2000	PAIRED	Non-healthy	Liver cirrhosis	28	Female	25.5588	China
Qin (2014)	Alterations of the human gut microbiome in liver cirrhosis	Nature	PRJEB6337	SAMEA2582137	Illumina HiSeq 2000	PAIRED	Non-healthy	Liver cirrhosis	66	Male	15.9439	China
Qin (2014)	Alterations of the human gut microbiome in liver cirrhosis	Nature	PRJEB6337	SAMEA2582138	Illumina HiSeq 2000	PAIRED	Non-healthy	Liver cirrhosis	56	Male	21.4533	China
Qin (2014)	Alterations of the human gut microbiome in liver cirrhosis	Nature	PRJEB6337	SAMEA2582139	Illumina HiSeq 2000	PAIRED	Non-healthy	Liver cirrhosis	55	Male	21.4533	China
Qin (2014)	Alterations of the human gut microbiome in liver cirrhosis	Nature	PRJEB6337	SAMEA2582140	Illumina HiSeq 2000	PAIRED	Non-healthy	Liver cirrhosis	58	Female	24.2439	China
Qin (2014)	Alterations of the human gut microbiome in liver cirrhosis	Nature	PRJEB6337	SAMEA2582141	Illumina HiSeq 2000	PAIRED	Non-healthy	Liver cirrhosis	39	Male	24.0569	China
Qin (2014)	Alterations of the human gut microbiome in liver cirrhosis	Nature	PRJEB6337	SAMEA2582142	Illumina HiSeq 2000	PAIRED	Non-healthy	Liver cirrhosis	57	Male	21.7181	China
Qin (2014)	Alterations of the human gut microbiome in liver cirrhosis	Nature	PRJEB6337	SAMEA2582143	Illumina HiSeq 2000	PAIRED	Non-healthy	Liver cirrhosis	54	Male	21.1553	China
Qin (2014)	Alterations of the human gut microbiome in liver cirrhosis	Nature	PRJEB6337	SAMEA2582144	Illumina HiSeq 2000	PAIRED	Non-healthy	Liver cirrhosis	78	Male	22.6562	China
Qin (2014)	Alterations of the human gut microbiome in liver cirrhosis	Nature	PRJEB6337	SAMEA2582145	Illumina HiSeq 2000	PAIRED	Non-healthy	Liver cirrhosis	36	Male	20.7157	China
Qin (2014)	Alterations of the human gut microbiome in liver cirrhosis	Nature	PRJEB6337	SAMEA2582146	Illumina HiSeq 2000	PAIRED	Non-healthy	Liver cirrhosis	41	Female	20.8325	China
Qin (2014)	Alterations of the human gut microbiome in liver cirrhosis	Nature	PRJEB6337	SAMEA2582147	Illumina HiSeq 2000	PAIRED	Non-healthy	Liver cirrhosis	53	Male	23.03	China
Qin (2014)	Alterations of the human gut microbiome in liver cirrhosis	Nature	PRJEB6337	SAMEA2582148	Illumina HiSeq 2000	PAIRED	Non-healthy	Liver cirrhosis	53	Male	23.03	China
Qin (2014)	Alterations of the human gut microbiome in liver cirrhosis	Nature	PRJEB6337	SAMEA2582149	Illumina HiSeq 2000	PAIRED	Non-healthy	Liver cirrhosis	42	Male	19.0311	China
Qin (2014)	Alterations of the human gut microbiome in liver cirrhosis	Nature	PRJEB6337	SAMEA2582150	Illumina HiSeq 2000	PAIRED	Non-healthy	Liver cirrhosis	42	Male	19.0311	China
Qin (2014)	Alterations of the human gut microbiome in liver cirrhosis	Nature	PRJEB6337	SAMEA2582151	Illumina HiSeq 2000	PAIRED	Non-healthy	Liver cirrhosis	62	Female	24.0346	China
Qin (2014)	Alterations of the human gut microbiome in liver cirrhosis	Nature	PRJEB6337	SAMEA2582152	Illumina HiSeq 2000	PAIRED	Non-healthy	Liver cirrhosis	62	Female	24.0346	China
Qin (2014)	Alterations of the human gut microbiome in liver cirrhosis	Nature	PRJEB6337	SAMEA2582153	Illumina HiSeq 2000	PAIRED	Non-healthy	Liver cirrhosis	66	Male	25.0967	China
Qin (2014)	Alterations of the human gut microbiome in liver cirrhosis	Nature	PRJEB6337	SAMEA2582154	Illumina HiSeq 2000	PAIRED	Non-healthy	Liver cirrhosis	47	Male	27.4406	China
Qin (2014)	Alterations of the human gut microbiome in liver cirrhosis	Nature	PRJEB6337	SAMEA2582155	Illumina HiSeq 2000	PAIRED	Non-healthy	Liver cirrhosis	32	Male	31.1419	China
Qin (2014)	Alterations of the human gut microbiome in liver cirrhosis	Nature	PRJEB6337	SAMEA2582156	Illumina HiSeq 2000	PAIRED	Non-healthy	Liver cirrhosis	32	Male	31.1419	China
Qin (2014)	Alterations of the human gut microbiome in liver cirrhosis	Nature	PRJEB6337	SAMEA2582157	Illumina HiSeq 2000	PAIRED	Non-healthy	Liver cirrhosis	45	Male	21.6333	China
Qin (2014)	Alterations of the human gut microbiome in liver cirrhosis	Nature	PRJEB6337	SAMEA2582158	Illumina HiSeq 2000	PAIRED	Non-healthy	Liver cirrhosis	45	Male	21.6333	China
Qin (2014)	Alterations of the human gut microbiome in liver cirrhosis	Nature	PRJEB6337	SAMEA2582159	Illumina HiSeq 2000	PAIRED	Non-healthy	Liver cirrhosis	34	Female	23.3091	China
Qin (2014)	Alterations of the human gut microbiome in liver cirrhosis	Nature	PRJEB6337	SAMEA2582160	Illumina HiSeq 2000	PAIRED	Non-healthy	Liver cirrhosis	34	Female	23.3091	China
Qin (2014)	Alterations of the human gut microbiome in liver cirrhosis	Nature	PRJEB6337	SAMEA2582161	Illumina HiSeq 2000	PAIRED	Non-healthy	Liver cirrhosis	68	Female	27.7671	China
Qin (2014)	Alterations of the human gut microbiome in liver cirrhosis	Nature	PRJEB6337	SAMEA2582162	Illumina HiSeq 2000	PAIRED	Non-healthy	Liver cirrhosis	61	Male	18.7328	China
Qin (2014)	Alterations of the human gut microbiome in liver cirrhosis	Nature	PRJEB6337	SAMEA2582163	Illumina HiSeq 2000	PAIRED	Non-healthy	Liver cirrhosis	45	Male	23.4509	China
Qin (2014)	Alterations of the human gut microbiome in liver cirrhosis	Nature	PRJEB6337	SAMEA2582164	Illumina HiSeq 2000	PAIRED	Non-healthy	Liver cirrhosis	45	Male	23.4509	China
Qin (2014)	Alterations of the human gut microbiome in liver cirrhosis	Nature	PRJEB6337	SAMEA2582165	Illumina HiSeq 2000	PAIRED	Non-healthy	Liver cirrhosis	41	Male	21.2245	China
Qin (2014)	Alterations of the human gut microbiome in liver cirrhosis	Nature	PRJEB6337	SAMEA2582166	Illumina HiSeq 2000	PAIRED	Non-healthy	Liver cirrhosis	36	Female	24.2424	China
Qin (2014)	Alterations of the human gut microbiome in liver cirrhosis	Nature	PRJEB6337	SAMEA2582167	Illumina HiSeq 2000	PAIRED	Non-healthy	Liver cirrhosis	36	Female	24.2424	China
Qin (2014)	Alterations of the human gut microbiome in liver cirrhosis	Nature	PRJEB6337	SAMEA2582168	Illumina HiSeq 2000	PAIRED	Non-healthy	Liver cirrhosis	76	Male	20.2812	China
Qin (2014)	Alterations of the human gut microbiome in liver cirrhosis	Nature	PRJEB6337	SAMEA2582169	Illumina HiSeq 2000	PAIRED	Non-healthy	Liver cirrhosis	49	Female	22.8928	China
Qin (2014)	Alterations of the human gut microbiome in liver cirrhosis	Nature	PRJEB6337	SAMEA2582170	Illumina HiSeq 2000	PAIRED	Non-healthy	Liver cirrhosis	52	Female	22.4813	China
Qin (2014)	Alterations of the human gut microbiome in liver cirrhosis	Nature	PRJEB6337	SAMEA2582171	Illumina HiSeq 2000	PAIRED	Non-healthy	Liver cirrhosis	48	Male	22.8374	China
Qin (2014)	Alterations of the human gut microbiome in liver cirrhosis	Nature	PRJEB6337	SAMEA2582172	Illumina HiSeq 2000	PAIRED	Non-healthy	Liver cirrhosis	60	Male	19.5717	China
Qin (2014)	Alterations of the human gut microbiome in liver cirrhosis	Nature	PRJEB6337	SAMEA2582173	Illumina HiSeq 2000	PAIRED	Non-healthy	Liver cirrhosis	59	Male	20.7612	China
Qin (2014)	Alterations of the human gut microbiome in liver cirrhosis	Nature	PRJEB6337	SAMEA2582174	Illumina HiSeq 2000	PAIRED	Non-healthy	Liver cirrhosis	59	Male	20.7612	China
Qin (2014)	Alterations of the human gut microbiome in liver cirrhosis	Nature	PRJEB6337	SAMEA2582175	Illumina HiSeq 2000	PAIRED	Non-healthy	Liver cirrhosis	59	Male	20.7612	China
Qin (2014)	Alterations of the human gut microbiome in liver cirrhosis	Nature	PRJEB6337	SAMEA2582176	Illumina HiSeq 2000	PAIRED	Non-healthy	Liver cirrhosis	44	Male	25.1429	China
Qin (2014)	Alterations of the human gut microbiome in liver cirrhosis	Nature	PRJEB6337	SAMEA2582177	Illumina HiSeq 2000	PAIRED	Non-healthy	Liver cirrhosis	44	Male	25.1429	China
Qin (2014)	Alterations of the human gut microbiome in liver cirrhosis	Nature	PRJEB6337	SAMEA2582178	Illumina HiSeq 2000	PAIRED	Non-healthy	Liver cirrhosis	41	Male	25.3515	China
Qin (2014)	Alterations of the human gut microbiome in liver cirrhosis	Nature	PRJEB6337	SAMEA2582179	Illumina HiSeq 2000	PAIRED	Non-healthy	Liver cirrhosis	41	Male	25.3515	China
Qin (2014)	Alterations of the human gut microbiome in liver cirrhosis	Nature	PRJEB6337	SAMEA2582180	Illumina HiSeq 2000	PAIRED	Non-healthy	Liver cirrhosis	40	Male	22.5827	China
Qin (2014)	Alterations of the human gut microbiome in liver cirrhosis	Nature	PRJEB6337	SAMEA2582181	Illumina HiSeq 2000	PAIRED	Non-healthy	Liver cirrhosis	40	Male	22.5827	China
Qin (2014)	Alterations of the human gut microbiome in liver cirrhosis	Nature	PRJEB6337	SAMEA2582182	Illumina HiSeq 2000	PAIRED	Non-healthy	Liver cirrhosis	42	Male	21.8724	China
Qin (2014)	Alterations of the human gut microbiome in liver cirrhosis	Nature	PRJEB6337	SAMEA2582183	Illumina HiSeq 2000	PAIRED	Non-healthy	Liver cirrhosis	42	Male	19.9594	China
Qin (2014)	Alterations of the human gut microbiome in liver cirrhosis	Nature	PRJEB6337	SAMEA2582184	Illumina HiSeq 2000	PAIRED	Non-healthy	Liver cirrhosis	42	Male	19.9594	China
Qin (2014)	Alterations of the human gut microbiome in liver cirrhosis	Nature	PRJEB6337	SAMEA2582185	Illumina HiSeq 2000	PAIRED	Non-healthy	Liver cirrhosis	65	Male	35.1562	China
Qin (2014)	Alterations of the human gut microbiome in liver cirrhosis	Nature	PRJEB6337	SAMEA2582186	Illumina HiSeq 2000	PAIRED	Non-healthy	Liver cirrhosis	61	Male	24.8163	China
Dhakan (2019)	The unique composition of Indian gut microbiome, gene catalogue, and associated fecal metabolome deciphered using multi-omics approaches	Giga Science	PRJNA397112	SAMN07448979	NextSeq 500	PAIRED	Healthy	Healthy	29	Female	22.03	India
Dhakan (2019)	The unique composition of Indian gut microbiome, gene catalogue, and associated fecal metabolome deciphered using multi-omics approaches	Giga Science	PRJNA397112	SAMN07448978	NextSeq 500	PAIRED	Healthy	Healthy	22	Female	23.23	India
Dhakan (2019)	The unique composition of Indian gut microbiome, gene catalogue, and associated fecal metabolome deciphered using multi-omics approaches	Giga Science	PRJNA397112	SAMN07448976	NextSeq 500	PAIRED	Healthy	Healthy	25	Female	21.26	India
Dhakan (2019)	The unique composition of Indian gut microbiome, gene catalogue, and associated fecal metabolome deciphered using multi-omics approaches	Giga Science	PRJNA397112	SAMN07448975	NextSeq 500	PAIRED	Healthy	Healthy	23	Female	22.3	India
Dhakan (2019)	The unique composition of Indian gut microbiome, gene catalogue, and associated fecal metabolome deciphered using multi-omics approaches	Giga Science	PRJNA397112	SAMN07448973	NextSeq 500	PAIRED	Healthy	Healthy	21	Female	19.22	India
Dhakan (2019)	The unique composition of Indian gut microbiome, gene catalogue, and associated fecal metabolome deciphered using multi-omics approaches	Giga Science	PRJNA397112	SAMN07448972	NextSeq 500	PAIRED	Healthy	Healthy	27	Female	23.87	India
Dhakan (2019)	The unique composition of Indian gut microbiome, gene catalogue, and associated fecal metabolome deciphered using multi-omics approaches	Giga Science	PRJNA397112	SAMN07448970	NextSeq 500	PAIRED	Healthy	Healthy	28	Female	19.28	India
Dhakan (2019)	The unique composition of Indian gut microbiome, gene catalogue, and associated fecal metabolome deciphered using multi-omics approaches	Giga Science	PRJNA397112	SAMN07448980	NextSeq 500	PAIRED	Healthy	Healthy	24	Female	23.25	India
Dhakan (2019)	The unique composition of Indian gut microbiome, gene catalogue, and associated fecal metabolome deciphered using multi-omics approaches	Giga Science	PRJNA397112	SAMN07448981	NextSeq 500	PAIRED	Healthy	Healthy	23	Female	19.22	India
Dhakan (2019)	The unique composition of Indian gut microbiome, gene catalogue, and associated fecal metabolome deciphered using multi-omics approaches	Giga Science	PRJNA397112	SAMN07448982	NextSeq 500	PAIRED	Healthy	Healthy	26	Female	22.03	India
Dhakan (2019)	The unique composition of Indian gut microbiome, gene catalogue, and associated fecal metabolome deciphered using multi-omics approaches	Giga Science	PRJNA397112	SAMN07448983	NextSeq 500	PAIRED	Healthy	Healthy	26	Female	20.82	India
Dhakan (2019)	The unique composition of Indian gut microbiome, gene catalogue, and associated fecal metabolome deciphered using multi-omics approaches	Giga Science	PRJNA397112	SAMN07448984	NextSeq 500	PAIRED	Healthy	Healthy	25	Male	21.71	India
Dhakan (2019)	The unique composition of Indian gut microbiome, gene catalogue, and associated fecal metabolome deciphered using multi-omics approaches	Giga Science	PRJNA397112	SAMN07448986	NextSeq 500	PAIRED	Healthy	Healthy	26	Male	22.65	India
Dhakan (2019)	The unique composition of Indian gut microbiome, gene catalogue, and associated fecal metabolome deciphered using multi-omics approaches	Giga Science	PRJNA397112	SAMN07448968	NextSeq 500	PAIRED	Healthy	Healthy	26	Male	22.72	India
Dhakan (2019)	The unique composition of Indian gut microbiome, gene catalogue, and associated fecal metabolome deciphered using multi-omics approaches	Giga Science	PRJNA397112	SAMN07448969	NextSeq 500	PAIRED	Healthy	Healthy	27	Female	21.5	India
Dhakan (2019)	The unique composition of Indian gut microbiome, gene catalogue, and associated fecal metabolome deciphered using multi-omics approaches	Giga Science	PRJNA397112	SAMN07449076	NextSeq 500	PAIRED	Healthy	Healthy	30	Female	22.43	India
Dhakan (2019)	The unique composition of Indian gut microbiome, gene catalogue, and associated fecal metabolome deciphered using multi-omics approaches	Giga Science	PRJNA397112	SAMN07449039	NextSeq 500	PAIRED	Healthy	Healthy	50	Male	22.5	India
Dhakan (2019)	The unique composition of Indian gut microbiome, gene catalogue, and associated fecal metabolome deciphered using multi-omics approaches	Giga Science	PRJNA397112	SAMN07449075	NextSeq 500	PAIRED	Healthy	Healthy	30	Male	22.33	India
Dhakan (2019)	The unique composition of Indian gut microbiome, gene catalogue, and associated fecal metabolome deciphered using multi-omics approaches	Giga Science	PRJNA397112	SAMN07449074	NextSeq 500	PAIRED	Healthy	Healthy	27	Female	20.42	India
Dhakan (2019)	The unique composition of Indian gut microbiome, gene catalogue, and associated fecal metabolome deciphered using multi-omics approaches	Giga Science	PRJNA397112	SAMN07449070	NextSeq 500	PAIRED	Healthy	Healthy	21	Male	22.18	India
Dhakan (2019)	The unique composition of Indian gut microbiome, gene catalogue, and associated fecal metabolome deciphered using multi-omics approaches	Giga Science	PRJNA397112	SAMN07449000	NextSeq 500	PAIRED	Healthy	Healthy	29	Male	20.71	India
Dhakan (2019)	The unique composition of Indian gut microbiome, gene catalogue, and associated fecal metabolome deciphered using multi-omics approaches	Giga Science	PRJNA397112	SAMN07449072	NextSeq 500	PAIRED	Healthy	Healthy	25	Male	20.61	India
Dhakan (2019)	The unique composition of Indian gut microbiome, gene catalogue, and associated fecal metabolome deciphered using multi-omics approaches	Giga Science	PRJNA397112	SAMN07449064	NextSeq 500	PAIRED	Healthy	Healthy	56	Male	24.38	India
Dhakan (2019)	The unique composition of Indian gut microbiome, gene catalogue, and associated fecal metabolome deciphered using multi-omics approaches	Giga Science	PRJNA397112	SAMN07448988	NextSeq 500	PAIRED	Healthy	Healthy	23	Male	23.52	India
Dhakan (2019)	The unique composition of Indian gut microbiome, gene catalogue, and associated fecal metabolome deciphered using multi-omics approaches	Giga Science	PRJNA397112	SAMN07449068	NextSeq 500	PAIRED	Healthy	Healthy	60	Male	22.91	India
Dhakan (2019)	The unique composition of Indian gut microbiome, gene catalogue, and associated fecal metabolome deciphered using multi-omics approaches	Giga Science	PRJNA397112	SAMN07449067	NextSeq 500	PAIRED	Healthy	Healthy	53	Male	23.38	India
Dhakan (2019)	The unique composition of Indian gut microbiome, gene catalogue, and associated fecal metabolome deciphered using multi-omics approaches	Giga Science	PRJNA397112	SAMN07449069	NextSeq 500	PAIRED	Healthy	Healthy	53	Male	23.83	India
Dhakan (2019)	The unique composition of Indian gut microbiome, gene catalogue, and associated fecal metabolome deciphered using multi-omics approaches	Giga Science	PRJNA397112	SAMN07449009	NextSeq 500	PAIRED	Healthy	Healthy	28	Male	22.58	India
Dhakan (2019)	The unique composition of Indian gut microbiome, gene catalogue, and associated fecal metabolome deciphered using multi-omics approaches	Giga Science	PRJNA397112	SAMN07449010	NextSeq 500	PAIRED	Healthy	Healthy	26	Male	23.78	India
Dhakan (2019)	The unique composition of Indian gut microbiome, gene catalogue, and associated fecal metabolome deciphered using multi-omics approaches	Giga Science	PRJNA397112	SAMN07449007	NextSeq 500	PAIRED	Healthy	Healthy	29	Male	23.4	India
Dhakan (2019)	The unique composition of Indian gut microbiome, gene catalogue, and associated fecal metabolome deciphered using multi-omics approaches	Giga Science	PRJNA397112	SAMN07449008	NextSeq 500	PAIRED	Healthy	Healthy	30	Male	23.38	India
Dhakan (2019)	The unique composition of Indian gut microbiome, gene catalogue, and associated fecal metabolome deciphered using multi-omics approaches	Giga Science	PRJNA397112	SAMN07449006	NextSeq 500	PAIRED	Healthy	Healthy	26	Female	22.3	India
Dhakan (2019)	The unique composition of Indian gut microbiome, gene catalogue, and associated fecal metabolome deciphered using multi-omics approaches	Giga Science	PRJNA397112	SAMN07449003	NextSeq 500	PAIRED	Healthy	Healthy	30	Male	22.47	India
Dhakan (2019)	The unique composition of Indian gut microbiome, gene catalogue, and associated fecal metabolome deciphered using multi-omics approaches	Giga Science	PRJNA397112	SAMN07449001	NextSeq 500	PAIRED	Healthy	Healthy	22	Male	22.23	India
Dhakan (2019)	The unique composition of Indian gut microbiome, gene catalogue, and associated fecal metabolome deciphered using multi-omics approaches	Giga Science	PRJNA397112	SAMN07449002	NextSeq 500	PAIRED	Healthy	Healthy	30	Male	24.38	India
Dhakan (2019)	The unique composition of Indian gut microbiome, gene catalogue, and associated fecal metabolome deciphered using multi-omics approaches	Giga Science	PRJNA397112	SAMN07448998	NextSeq 500	PAIRED	Healthy	Healthy	61	Male	19.5	India
Dhakan (2019)	The unique composition of Indian gut microbiome, gene catalogue, and associated fecal metabolome deciphered using multi-omics approaches	Giga Science	PRJNA397112	SAMN07448999	NextSeq 500	PAIRED	Healthy	Healthy	58	Female	19.9	India
Dhakan (2019)	The unique composition of Indian gut microbiome, gene catalogue, and associated fecal metabolome deciphered using multi-omics approaches	Giga Science	PRJNA397112	SAMN07448995	NextSeq 500	PAIRED	Healthy	Healthy	62	Male	20.8	India
Dhakan (2019)	The unique composition of Indian gut microbiome, gene catalogue, and associated fecal metabolome deciphered using multi-omics approaches	Giga Science	PRJNA397112	SAMN07448997	NextSeq 500	PAIRED	Healthy	Healthy	58	Male	19.2	India
Dhakan (2019)	The unique composition of Indian gut microbiome, gene catalogue, and associated fecal metabolome deciphered using multi-omics approaches	Giga Science	PRJNA397112	SAMN07448990	NextSeq 500	PAIRED	Healthy	Healthy	62	Female	22.9	India
Dhakan (2019)	The unique composition of Indian gut microbiome, gene catalogue, and associated fecal metabolome deciphered using multi-omics approaches	Giga Science	PRJNA397112	SAMN07448992	NextSeq 500	PAIRED	Healthy	Healthy	57	Female	20.8	India
Dhakan (2019)	The unique composition of Indian gut microbiome, gene catalogue, and associated fecal metabolome deciphered using multi-omics approaches	Giga Science	PRJNA397112	SAMN07448993	NextSeq 500	PAIRED	Healthy	Healthy	71	Male	19.2	India
Dhakan (2019)	The unique composition of Indian gut microbiome, gene catalogue, and associated fecal metabolome deciphered using multi-omics approaches	Giga Science	PRJNA397112	SAMN07449051	NextSeq 500	PAIRED	Healthy	Healthy	26	Female	23.92	India
Dhakan (2019)	The unique composition of Indian gut microbiome, gene catalogue, and associated fecal metabolome deciphered using multi-omics approaches	Giga Science	PRJNA397112	SAMN07448987	NextSeq 500	PAIRED	Healthy	Healthy	23	Male	22.2	India
Dhakan (2019)	The unique composition of Indian gut microbiome, gene catalogue, and associated fecal metabolome deciphered using multi-omics approaches	Giga Science	PRJNA397112	SAMN07449043	NextSeq 500	PAIRED	Healthy	Healthy	23	Male	21.13	India
Dhakan (2019)	The unique composition of Indian gut microbiome, gene catalogue, and associated fecal metabolome deciphered using multi-omics approaches	Giga Science	PRJNA397112	SAMN07449048	NextSeq 500	PAIRED	Healthy	Healthy	30	Female	23.3	India
Dhakan (2019)	The unique composition of Indian gut microbiome, gene catalogue, and associated fecal metabolome deciphered using multi-omics approaches	Giga Science	PRJNA397112	SAMN07449019	NextSeq 500	PAIRED	Healthy	Healthy	8 Months	Female	N/A	India
Dhakan (2019)	The unique composition of Indian gut microbiome, gene catalogue, and associated fecal metabolome deciphered using multi-omics approaches	Giga Science	PRJNA397112	SAMN07449016	NextSeq 500	PAIRED	Healthy	Healthy	28	Female	21.3	India
Dhakan (2019)	The unique composition of Indian gut microbiome, gene catalogue, and associated fecal metabolome deciphered using multi-omics approaches	Giga Science	PRJNA397112	SAMN07449015	NextSeq 500	PAIRED	Healthy	Healthy	25	Female	22.6	India
Dhakan (2019)	The unique composition of Indian gut microbiome, gene catalogue, and associated fecal metabolome deciphered using multi-omics approaches	Giga Science	PRJNA397112	SAMN07449018	NextSeq 500	PAIRED	Healthy	Healthy	6 Months	Female	N/A	India
Dhakan (2019)	The unique composition of Indian gut microbiome, gene catalogue, and associated fecal metabolome deciphered using multi-omics approaches	Giga Science	PRJNA397112	SAMN07449017	NextSeq 500	PAIRED	Healthy	Healthy	6 Months	Female	N/A	India
Dhakan (2019)	The unique composition of Indian gut microbiome, gene catalogue, and associated fecal metabolome deciphered using multi-omics approaches	Giga Science	PRJNA397112	SAMN07449012	NextSeq 500	PAIRED	Healthy	Healthy	24	Female	23.14	India
Dhakan (2019)	The unique composition of Indian gut microbiome, gene catalogue, and associated fecal metabolome deciphered using multi-omics approaches	Giga Science	PRJNA397112	SAMN07449011	NextSeq 500	PAIRED	Healthy	Healthy	30	Male	19.36	India
Dhakan (2019)	The unique composition of Indian gut microbiome, gene catalogue, and associated fecal metabolome deciphered using multi-omics approaches	Giga Science	PRJNA397112	SAMN07449013	NextSeq 500	PAIRED	Healthy	Healthy	26	Male	22.22	India
Dhakan (2019)	The unique composition of Indian gut microbiome, gene catalogue, and associated fecal metabolome deciphered using multi-omics approaches	Giga Science	PRJNA397112	SAMN07449054	NextSeq 500	PAIRED	Healthy	Healthy	21	Female	21.5	India
Dhakan (2019)	The unique composition of Indian gut microbiome, gene catalogue, and associated fecal metabolome deciphered using multi-omics approaches	Giga Science	PRJNA397112	SAMN07449052	NextSeq 500	PAIRED	Healthy	Healthy	28	Female	24.32	India
Dhakan (2019)	The unique composition of Indian gut microbiome, gene catalogue, and associated fecal metabolome deciphered using multi-omics approaches	Giga Science	PRJNA397112	SAMN07449053	NextSeq 500	PAIRED	Healthy	Healthy	27	Female	20.61	India
Dhakan (2019)	The unique composition of Indian gut microbiome, gene catalogue, and associated fecal metabolome deciphered using multi-omics approaches	Giga Science	PRJNA397112	SAMN07449058	NextSeq 500	PAIRED	Healthy	Healthy	55	Female	24.97	India
Loomba (2017)	Gut Microbiome-Based Metagenomic Signature for Non-invasive Detection of Advanced Fibrosis in Human Nonalcoholic Fatty Liver Disease	Cell Metabolism	PRJNA373901	SAMN06328465	Illumina HiSeq 2500	PAIRED	Non-healthy	Nonalcoholic fatty liver disease (NAFLD)	Adult	N/A	N/A	N/A
Loomba (2017)	Gut Microbiome-Based Metagenomic Signature for Non-invasive Detection of Advanced Fibrosis in Human Nonalcoholic Fatty Liver Disease	Cell Metabolism	PRJNA373901	SAMN06328501	Illumina HiSeq 2500	PAIRED	Non-healthy	Nonalcoholic fatty liver disease (NAFLD)	Adult	N/A	N/A	N/A
Loomba (2017)	Gut Microbiome-Based Metagenomic Signature for Non-invasive Detection of Advanced Fibrosis in Human Nonalcoholic Fatty Liver Disease	Cell Metabolism	PRJNA373901	SAMN06328438	Illumina HiSeq 2500	PAIRED	Non-healthy	Nonalcoholic fatty liver disease (NAFLD)	Adult	N/A	N/A	N/A
Loomba (2017)	Gut Microbiome-Based Metagenomic Signature for Non-invasive Detection of Advanced Fibrosis in Human Nonalcoholic Fatty Liver Disease	Cell Metabolism	PRJNA373901	SAMN06328500	Illumina HiSeq 2500	PAIRED	Non-healthy	Nonalcoholic fatty liver disease (NAFLD)	Adult	N/A	N/A	N/A
Loomba (2017)	Gut Microbiome-Based Metagenomic Signature for Non-invasive Detection of Advanced Fibrosis in Human Nonalcoholic Fatty Liver Disease	Cell Metabolism	PRJNA373901	SAMN06328499	Illumina HiSeq 2500	PAIRED	Non-healthy	Nonalcoholic fatty liver disease (NAFLD)	Adult	N/A	N/A	N/A
Loomba (2017)	Gut Microbiome-Based Metagenomic Signature for Non-invasive Detection of Advanced Fibrosis in Human Nonalcoholic Fatty Liver Disease	Cell Metabolism	PRJNA373901	SAMN06328464	Illumina HiSeq 2500	PAIRED	Non-healthy	Nonalcoholic fatty liver disease (NAFLD)	Adult	N/A	N/A	N/A
Loomba (2017)	Gut Microbiome-Based Metagenomic Signature for Non-invasive Detection of Advanced Fibrosis in Human Nonalcoholic Fatty Liver Disease	Cell Metabolism	PRJNA373901	SAMN06328463	Illumina HiSeq 2500	PAIRED	Non-healthy	Nonalcoholic fatty liver disease (NAFLD)	Adult	N/A	N/A	N/A
Loomba (2017)	Gut Microbiome-Based Metagenomic Signature for Non-invasive Detection of Advanced Fibrosis in Human Nonalcoholic Fatty Liver Disease	Cell Metabolism	PRJNA373901	SAMN06328498	Illumina HiSeq 2500	PAIRED	Non-healthy	Nonalcoholic fatty liver disease (NAFLD)	Adult	N/A	N/A	N/A
Loomba (2017)	Gut Microbiome-Based Metagenomic Signature for Non-invasive Detection of Advanced Fibrosis in Human Nonalcoholic Fatty Liver Disease	Cell Metabolism	PRJNA373901	SAMN06328462	Illumina HiSeq 2500	PAIRED	Non-healthy	Nonalcoholic fatty liver disease (NAFLD)	Adult	N/A	N/A	N/A
Loomba (2017)	Gut Microbiome-Based Metagenomic Signature for Non-invasive Detection of Advanced Fibrosis in Human Nonalcoholic Fatty Liver Disease	Cell Metabolism	PRJNA373901	SAMN06328497	Illumina HiSeq 2500	PAIRED	Non-healthy	Nonalcoholic fatty liver disease (NAFLD)	Adult	N/A	N/A	N/A
Loomba (2017)	Gut Microbiome-Based Metagenomic Signature for Non-invasive Detection of Advanced Fibrosis in Human Nonalcoholic Fatty Liver Disease	Cell Metabolism	PRJNA373901	SAMN06328496	Illumina HiSeq 2500	PAIRED	Non-healthy	Nonalcoholic fatty liver disease (NAFLD)	Adult	N/A	N/A	N/A
Loomba (2017)	Gut Microbiome-Based Metagenomic Signature for Non-invasive Detection of Advanced Fibrosis in Human Nonalcoholic Fatty Liver Disease	Cell Metabolism	PRJNA373901	SAMN06328495	Illumina HiSeq 2500	PAIRED	Non-healthy	Nonalcoholic fatty liver disease (NAFLD)	Adult	N/A	N/A	N/A
Loomba (2017)	Gut Microbiome-Based Metagenomic Signature for Non-invasive Detection of Advanced Fibrosis in Human Nonalcoholic Fatty Liver Disease	Cell Metabolism	PRJNA373901	SAMN06328461	Illumina HiSeq 2500	PAIRED	Non-healthy	Nonalcoholic fatty liver disease (NAFLD)	Adult	N/A	N/A	N/A
Loomba (2017)	Gut Microbiome-Based Metagenomic Signature for Non-invasive Detection of Advanced Fibrosis in Human Nonalcoholic Fatty Liver Disease	Cell Metabolism	PRJNA373901	SAMN06328494	Illumina HiSeq 2500	PAIRED	Non-healthy	Nonalcoholic fatty liver disease (NAFLD)	Adult	N/A	N/A	N/A
Loomba (2017)	Gut Microbiome-Based Metagenomic Signature for Non-invasive Detection of Advanced Fibrosis in Human Nonalcoholic Fatty Liver Disease	Cell Metabolism	PRJNA373901	SAMN06328460	Illumina HiSeq 2500	PAIRED	Non-healthy	Nonalcoholic fatty liver disease (NAFLD)	Adult	N/A	N/A	N/A
Loomba (2017)	Gut Microbiome-Based Metagenomic Signature for Non-invasive Detection of Advanced Fibrosis in Human Nonalcoholic Fatty Liver Disease	Cell Metabolism	PRJNA373901	SAMN06328459	Illumina HiSeq 2500	PAIRED	Non-healthy	Nonalcoholic fatty liver disease (NAFLD)	Adult	N/A	N/A	N/A
Loomba (2017)	Gut Microbiome-Based Metagenomic Signature for Non-invasive Detection of Advanced Fibrosis in Human Nonalcoholic Fatty Liver Disease	Cell Metabolism	PRJNA373901	SAMN06328458	Illumina HiSeq 2500	PAIRED	Non-healthy	Nonalcoholic fatty liver disease (NAFLD)	Adult	N/A	N/A	N/A
Loomba (2017)	Gut Microbiome-Based Metagenomic Signature for Non-invasive Detection of Advanced Fibrosis in Human Nonalcoholic Fatty Liver Disease	Cell Metabolism	PRJNA373901	SAMN06328493	Illumina HiSeq 2500	PAIRED	Non-healthy	Nonalcoholic fatty liver disease (NAFLD)	Adult	N/A	N/A	N/A
Loomba (2017)	Gut Microbiome-Based Metagenomic Signature for Non-invasive Detection of Advanced Fibrosis in Human Nonalcoholic Fatty Liver Disease	Cell Metabolism	PRJNA373901	SAMN06328492	Illumina HiSeq 2500	PAIRED	Non-healthy	Nonalcoholic fatty liver disease (NAFLD)	Adult	N/A	N/A	N/A
Loomba (2017)	Gut Microbiome-Based Metagenomic Signature for Non-invasive Detection of Advanced Fibrosis in Human Nonalcoholic Fatty Liver Disease	Cell Metabolism	PRJNA373901	SAMN06328457	Illumina HiSeq 2500	PAIRED	Non-healthy	Nonalcoholic fatty liver disease (NAFLD)	Adult	N/A	N/A	N/A
Loomba (2017)	Gut Microbiome-Based Metagenomic Signature for Non-invasive Detection of Advanced Fibrosis in Human Nonalcoholic Fatty Liver Disease	Cell Metabolism	PRJNA373901	SAMN06328424	Illumina HiSeq 2500	PAIRED	Non-healthy	Nonalcoholic fatty liver disease (NAFLD)	Adult	N/A	N/A	N/A
Loomba (2017)	Gut Microbiome-Based Metagenomic Signature for Non-invasive Detection of Advanced Fibrosis in Human Nonalcoholic Fatty Liver Disease	Cell Metabolism	PRJNA373901	SAMN06328491	Illumina HiSeq 2500	PAIRED	Non-healthy	Nonalcoholic fatty liver disease (NAFLD)	Adult	N/A	N/A	N/A
Loomba (2017)	Gut Microbiome-Based Metagenomic Signature for Non-invasive Detection of Advanced Fibrosis in Human Nonalcoholic Fatty Liver Disease	Cell Metabolism	PRJNA373901	SAMN06328423	Illumina HiSeq 2500	PAIRED	Non-healthy	Nonalcoholic fatty liver disease (NAFLD)	Adult	N/A	N/A	N/A
Loomba (2017)	Gut Microbiome-Based Metagenomic Signature for Non-invasive Detection of Advanced Fibrosis in Human Nonalcoholic Fatty Liver Disease	Cell Metabolism	PRJNA373901	SAMN06328437	Illumina HiSeq 2500	PAIRED	Non-healthy	Nonalcoholic fatty liver disease (NAFLD)	Adult	N/A	N/A	N/A
Loomba (2017)	Gut Microbiome-Based Metagenomic Signature for Non-invasive Detection of Advanced Fibrosis in Human Nonalcoholic Fatty Liver Disease	Cell Metabolism	PRJNA373901	SAMN06328490	Illumina HiSeq 2500	PAIRED	Non-healthy	Nonalcoholic fatty liver disease (NAFLD)	Adult	N/A	N/A	N/A
Loomba (2017)	Gut Microbiome-Based Metagenomic Signature for Non-invasive Detection of Advanced Fibrosis in Human Nonalcoholic Fatty Liver Disease	Cell Metabolism	PRJNA373901	SAMN06328456	Illumina HiSeq 2500	PAIRED	Non-healthy	Nonalcoholic fatty liver disease (NAFLD)	Adult	N/A	N/A	N/A
Loomba (2017)	Gut Microbiome-Based Metagenomic Signature for Non-invasive Detection of Advanced Fibrosis in Human Nonalcoholic Fatty Liver Disease	Cell Metabolism	PRJNA373901	SAMN06328455	Illumina HiSeq 2500	PAIRED	Non-healthy	Nonalcoholic fatty liver disease (NAFLD)	Adult	N/A	N/A	N/A
Loomba (2017)	Gut Microbiome-Based Metagenomic Signature for Non-invasive Detection of Advanced Fibrosis in Human Nonalcoholic Fatty Liver Disease	Cell Metabolism	PRJNA373901	SAMN06328436	Illumina HiSeq 2500	PAIRED	Non-healthy	Nonalcoholic fatty liver disease (NAFLD)	Adult	N/A	N/A	N/A
Loomba (2017)	Gut Microbiome-Based Metagenomic Signature for Non-invasive Detection of Advanced Fibrosis in Human Nonalcoholic Fatty Liver Disease	Cell Metabolism	PRJNA373901	SAMN06328435	Illumina HiSeq 2500	PAIRED	Non-healthy	Nonalcoholic fatty liver disease (NAFLD)	Adult	N/A	N/A	N/A
Loomba (2017)	Gut Microbiome-Based Metagenomic Signature for Non-invasive Detection of Advanced Fibrosis in Human Nonalcoholic Fatty Liver Disease	Cell Metabolism	PRJNA373901	SAMN06328454	Illumina HiSeq 2500	PAIRED	Non-healthy	Nonalcoholic fatty liver disease (NAFLD)	Adult	N/A	N/A	N/A
Loomba (2017)	Gut Microbiome-Based Metagenomic Signature for Non-invasive Detection of Advanced Fibrosis in Human Nonalcoholic Fatty Liver Disease	Cell Metabolism	PRJNA373901	SAMN06328453	Illumina HiSeq 2500	PAIRED	Non-healthy	Nonalcoholic fatty liver disease (NAFLD)	Adult	N/A	N/A	N/A
Loomba (2017)	Gut Microbiome-Based Metagenomic Signature for Non-invasive Detection of Advanced Fibrosis in Human Nonalcoholic Fatty Liver Disease	Cell Metabolism	PRJNA373901	SAMN06328452	Illumina HiSeq 2500	PAIRED	Non-healthy	Nonalcoholic fatty liver disease (NAFLD)	Adult	N/A	N/A	N/A
Loomba (2017)	Gut Microbiome-Based Metagenomic Signature for Non-invasive Detection of Advanced Fibrosis in Human Nonalcoholic Fatty Liver Disease	Cell Metabolism	PRJNA373901	SAMN06328489	Illumina HiSeq 2500	PAIRED	Non-healthy	Nonalcoholic fatty liver disease (NAFLD)	Adult	N/A	N/A	N/A
Loomba (2017)	Gut Microbiome-Based Metagenomic Signature for Non-invasive Detection of Advanced Fibrosis in Human Nonalcoholic Fatty Liver Disease	Cell Metabolism	PRJNA373901	SAMN06328429	Illumina HiSeq 2500	PAIRED	Non-healthy	Nonalcoholic fatty liver disease (NAFLD)	Adult	N/A	N/A	N/A
Loomba (2017)	Gut Microbiome-Based Metagenomic Signature for Non-invasive Detection of Advanced Fibrosis in Human Nonalcoholic Fatty Liver Disease	Cell Metabolism	PRJNA373901	SAMN06328488	Illumina HiSeq 2500	PAIRED	Non-healthy	Nonalcoholic fatty liver disease (NAFLD)	Adult	N/A	N/A	N/A
Loomba (2017)	Gut Microbiome-Based Metagenomic Signature for Non-invasive Detection of Advanced Fibrosis in Human Nonalcoholic Fatty Liver Disease	Cell Metabolism	PRJNA373901	SAMN06328451	Illumina HiSeq 2500	PAIRED	Non-healthy	Nonalcoholic fatty liver disease (NAFLD)	Adult	N/A	N/A	N/A
Loomba (2017)	Gut Microbiome-Based Metagenomic Signature for Non-invasive Detection of Advanced Fibrosis in Human Nonalcoholic Fatty Liver Disease	Cell Metabolism	PRJNA373901	SAMN06328487	Illumina HiSeq 2500	PAIRED	Non-healthy	Nonalcoholic fatty liver disease (NAFLD)	Adult	N/A	N/A	N/A
Loomba (2017)	Gut Microbiome-Based Metagenomic Signature for Non-invasive Detection of Advanced Fibrosis in Human Nonalcoholic Fatty Liver Disease	Cell Metabolism	PRJNA373901	SAMN06328428	Illumina HiSeq 2500	PAIRED	Non-healthy	Nonalcoholic fatty liver disease (NAFLD)	Adult	N/A	N/A	N/A
Loomba (2017)	Gut Microbiome-Based Metagenomic Signature for Non-invasive Detection of Advanced Fibrosis in Human Nonalcoholic Fatty Liver Disease	Cell Metabolism	PRJNA373901	SAMN06328450	Illumina HiSeq 2500	PAIRED	Non-healthy	Nonalcoholic fatty liver disease (NAFLD)	Adult	N/A	N/A	N/A
Loomba (2017)	Gut Microbiome-Based Metagenomic Signature for Non-invasive Detection of Advanced Fibrosis in Human Nonalcoholic Fatty Liver Disease	Cell Metabolism	PRJNA373901	SAMN06328422	Illumina HiSeq 2500	PAIRED	Non-healthy	Nonalcoholic fatty liver disease (NAFLD)	Adult	N/A	N/A	N/A
Loomba (2017)	Gut Microbiome-Based Metagenomic Signature for Non-invasive Detection of Advanced Fibrosis in Human Nonalcoholic Fatty Liver Disease	Cell Metabolism	PRJNA373901	SAMN06328449	Illumina HiSeq 2500	PAIRED	Non-healthy	Nonalcoholic fatty liver disease (NAFLD)	Adult	N/A	N/A	N/A
Loomba (2017)	Gut Microbiome-Based Metagenomic Signature for Non-invasive Detection of Advanced Fibrosis in Human Nonalcoholic Fatty Liver Disease	Cell Metabolism	PRJNA373901	SAMN06328486	Illumina HiSeq 2500	PAIRED	Non-healthy	Nonalcoholic fatty liver disease (NAFLD)	Adult	N/A	N/A	N/A
Loomba (2017)	Gut Microbiome-Based Metagenomic Signature for Non-invasive Detection of Advanced Fibrosis in Human Nonalcoholic Fatty Liver Disease	Cell Metabolism	PRJNA373901	SAMN06328485	Illumina HiSeq 2500	PAIRED	Non-healthy	Nonalcoholic fatty liver disease (NAFLD)	Adult	N/A	N/A	N/A
Loomba (2017)	Gut Microbiome-Based Metagenomic Signature for Non-invasive Detection of Advanced Fibrosis in Human Nonalcoholic Fatty Liver Disease	Cell Metabolism	PRJNA373901	SAMN06328448	Illumina HiSeq 2500	PAIRED	Non-healthy	Nonalcoholic fatty liver disease (NAFLD)	Adult	N/A	N/A	N/A
Loomba (2017)	Gut Microbiome-Based Metagenomic Signature for Non-invasive Detection of Advanced Fibrosis in Human Nonalcoholic Fatty Liver Disease	Cell Metabolism	PRJNA373901	SAMN06328427	Illumina HiSeq 2500	PAIRED	Non-healthy	Nonalcoholic fatty liver disease (NAFLD)	Adult	N/A	N/A	N/A
Loomba (2017)	Gut Microbiome-Based Metagenomic Signature for Non-invasive Detection of Advanced Fibrosis in Human Nonalcoholic Fatty Liver Disease	Cell Metabolism	PRJNA373901	SAMN06328447	Illumina HiSeq 2500	PAIRED	Non-healthy	Nonalcoholic fatty liver disease (NAFLD)	Adult	N/A	N/A	N/A
Loomba (2017)	Gut Microbiome-Based Metagenomic Signature for Non-invasive Detection of Advanced Fibrosis in Human Nonalcoholic Fatty Liver Disease	Cell Metabolism	PRJNA373901	SAMN06328484	Illumina HiSeq 2500	PAIRED	Non-healthy	Nonalcoholic fatty liver disease (NAFLD)	Adult	N/A	N/A	N/A
Loomba (2017)	Gut Microbiome-Based Metagenomic Signature for Non-invasive Detection of Advanced Fibrosis in Human Nonalcoholic Fatty Liver Disease	Cell Metabolism	PRJNA373901	SAMN06328483	Illumina HiSeq 2500	PAIRED	Non-healthy	Nonalcoholic fatty liver disease (NAFLD)	Adult	N/A	N/A	N/A
Loomba (2017)	Gut Microbiome-Based Metagenomic Signature for Non-invasive Detection of Advanced Fibrosis in Human Nonalcoholic Fatty Liver Disease	Cell Metabolism	PRJNA373901	SAMN06328482	Illumina HiSeq 2500	PAIRED	Non-healthy	Nonalcoholic fatty liver disease (NAFLD)	Adult	N/A	N/A	N/A
Loomba (2017)	Gut Microbiome-Based Metagenomic Signature for Non-invasive Detection of Advanced Fibrosis in Human Nonalcoholic Fatty Liver Disease	Cell Metabolism	PRJNA373901	SAMN06328481	Illumina HiSeq 2500	PAIRED	Non-healthy	Nonalcoholic fatty liver disease (NAFLD)	Adult	N/A	N/A	N/A
Loomba (2017)	Gut Microbiome-Based Metagenomic Signature for Non-invasive Detection of Advanced Fibrosis in Human Nonalcoholic Fatty Liver Disease	Cell Metabolism	PRJNA373901	SAMN06328421	Illumina HiSeq 2500	PAIRED	Non-healthy	Nonalcoholic fatty liver disease (NAFLD)	Adult	N/A	N/A	N/A
Loomba (2017)	Gut Microbiome-Based Metagenomic Signature for Non-invasive Detection of Advanced Fibrosis in Human Nonalcoholic Fatty Liver Disease	Cell Metabolism	PRJNA373901	SAMN06328480	Illumina HiSeq 2500	PAIRED	Non-healthy	Nonalcoholic fatty liver disease (NAFLD)	Adult	N/A	N/A	N/A
Loomba (2017)	Gut Microbiome-Based Metagenomic Signature for Non-invasive Detection of Advanced Fibrosis in Human Nonalcoholic Fatty Liver Disease	Cell Metabolism	PRJNA373901	SAMN06328446	Illumina HiSeq 2500	PAIRED	Non-healthy	Nonalcoholic fatty liver disease (NAFLD)	Adult	N/A	N/A	N/A
Loomba (2017)	Gut Microbiome-Based Metagenomic Signature for Non-invasive Detection of Advanced Fibrosis in Human Nonalcoholic Fatty Liver Disease	Cell Metabolism	PRJNA373901	SAMN06328445	Illumina HiSeq 2500	PAIRED	Non-healthy	Nonalcoholic fatty liver disease (NAFLD)	Adult	N/A	N/A	N/A
Loomba (2017)	Gut Microbiome-Based Metagenomic Signature for Non-invasive Detection of Advanced Fibrosis in Human Nonalcoholic Fatty Liver Disease	Cell Metabolism	PRJNA373901	SAMN06328434	Illumina HiSeq 2500	PAIRED	Non-healthy	Nonalcoholic fatty liver disease (NAFLD)	Adult	N/A	N/A	N/A
Loomba (2017)	Gut Microbiome-Based Metagenomic Signature for Non-invasive Detection of Advanced Fibrosis in Human Nonalcoholic Fatty Liver Disease	Cell Metabolism	PRJNA373901	SAMN06328479	Illumina HiSeq 2500	PAIRED	Non-healthy	Nonalcoholic fatty liver disease (NAFLD)	Adult	N/A	N/A	N/A
Loomba (2017)	Gut Microbiome-Based Metagenomic Signature for Non-invasive Detection of Advanced Fibrosis in Human Nonalcoholic Fatty Liver Disease	Cell Metabolism	PRJNA373901	SAMN06328433	Illumina HiSeq 2500	PAIRED	Non-healthy	Nonalcoholic fatty liver disease (NAFLD)	Adult	N/A	N/A	N/A
Loomba (2017)	Gut Microbiome-Based Metagenomic Signature for Non-invasive Detection of Advanced Fibrosis in Human Nonalcoholic Fatty Liver Disease	Cell Metabolism	PRJNA373901	SAMN06328420	Illumina HiSeq 2500	PAIRED	Non-healthy	Nonalcoholic fatty liver disease (NAFLD)	Adult	N/A	N/A	N/A
Loomba (2017)	Gut Microbiome-Based Metagenomic Signature for Non-invasive Detection of Advanced Fibrosis in Human Nonalcoholic Fatty Liver Disease	Cell Metabolism	PRJNA373901	SAMN06328419	Illumina HiSeq 2500	PAIRED	Non-healthy	Nonalcoholic fatty liver disease (NAFLD)	Adult	N/A	N/A	N/A
Loomba (2017)	Gut Microbiome-Based Metagenomic Signature for Non-invasive Detection of Advanced Fibrosis in Human Nonalcoholic Fatty Liver Disease	Cell Metabolism	PRJNA373901	SAMN06328444	Illumina HiSeq 2500	PAIRED	Non-healthy	Nonalcoholic fatty liver disease (NAFLD)	Adult	N/A	N/A	N/A
Loomba (2017)	Gut Microbiome-Based Metagenomic Signature for Non-invasive Detection of Advanced Fibrosis in Human Nonalcoholic Fatty Liver Disease	Cell Metabolism	PRJNA373901	SAMN06328432	Illumina HiSeq 2500	PAIRED	Non-healthy	Nonalcoholic fatty liver disease (NAFLD)	Adult	N/A	N/A	N/A
Loomba (2017)	Gut Microbiome-Based Metagenomic Signature for Non-invasive Detection of Advanced Fibrosis in Human Nonalcoholic Fatty Liver Disease	Cell Metabolism	PRJNA373901	SAMN06328418	Illumina HiSeq 2500	PAIRED	Non-healthy	Nonalcoholic fatty liver disease (NAFLD)	Adult	N/A	N/A	N/A
Loomba (2017)	Gut Microbiome-Based Metagenomic Signature for Non-invasive Detection of Advanced Fibrosis in Human Nonalcoholic Fatty Liver Disease	Cell Metabolism	PRJNA373901	SAMN06328443	Illumina HiSeq 2500	PAIRED	Non-healthy	Nonalcoholic fatty liver disease (NAFLD)	Adult	N/A	N/A	N/A
Loomba (2017)	Gut Microbiome-Based Metagenomic Signature for Non-invasive Detection of Advanced Fibrosis in Human Nonalcoholic Fatty Liver Disease	Cell Metabolism	PRJNA373901	SAMN06328442	Illumina HiSeq 2500	PAIRED	Non-healthy	Nonalcoholic fatty liver disease (NAFLD)	Adult	N/A	N/A	N/A
Loomba (2017)	Gut Microbiome-Based Metagenomic Signature for Non-invasive Detection of Advanced Fibrosis in Human Nonalcoholic Fatty Liver Disease	Cell Metabolism	PRJNA373901	SAMN06328441	Illumina HiSeq 2500	PAIRED	Non-healthy	Nonalcoholic fatty liver disease (NAFLD)	Adult	N/A	N/A	N/A
Loomba (2017)	Gut Microbiome-Based Metagenomic Signature for Non-invasive Detection of Advanced Fibrosis in Human Nonalcoholic Fatty Liver Disease	Cell Metabolism	PRJNA373901	SAMN06328478	Illumina HiSeq 2500	PAIRED	Non-healthy	Nonalcoholic fatty liver disease (NAFLD)	Adult	N/A	N/A	N/A
Loomba (2017)	Gut Microbiome-Based Metagenomic Signature for Non-invasive Detection of Advanced Fibrosis in Human Nonalcoholic Fatty Liver Disease	Cell Metabolism	PRJNA373901	SAMN06328477	Illumina HiSeq 2500	PAIRED	Non-healthy	Nonalcoholic fatty liver disease (NAFLD)	Adult	N/A	N/A	N/A
Loomba (2017)	Gut Microbiome-Based Metagenomic Signature for Non-invasive Detection of Advanced Fibrosis in Human Nonalcoholic Fatty Liver Disease	Cell Metabolism	PRJNA373901	SAMN06328431	Illumina HiSeq 2500	PAIRED	Non-healthy	Nonalcoholic fatty liver disease (NAFLD)	Adult	N/A	N/A	N/A
Loomba (2017)	Gut Microbiome-Based Metagenomic Signature for Non-invasive Detection of Advanced Fibrosis in Human Nonalcoholic Fatty Liver Disease	Cell Metabolism	PRJNA373901	SAMN06328476	Illumina HiSeq 2500	PAIRED	Non-healthy	Nonalcoholic fatty liver disease (NAFLD)	Adult	N/A	N/A	N/A
Loomba (2017)	Gut Microbiome-Based Metagenomic Signature for Non-invasive Detection of Advanced Fibrosis in Human Nonalcoholic Fatty Liver Disease	Cell Metabolism	PRJNA373901	SAMN06328475	Illumina HiSeq 2500	PAIRED	Non-healthy	Nonalcoholic fatty liver disease (NAFLD)	Adult	N/A	N/A	N/A
Loomba (2017)	Gut Microbiome-Based Metagenomic Signature for Non-invasive Detection of Advanced Fibrosis in Human Nonalcoholic Fatty Liver Disease	Cell Metabolism	PRJNA373901	SAMN06328440	Illumina HiSeq 2500	PAIRED	Non-healthy	Nonalcoholic fatty liver disease (NAFLD)	Adult	N/A	N/A	N/A
Loomba (2017)	Gut Microbiome-Based Metagenomic Signature for Non-invasive Detection of Advanced Fibrosis in Human Nonalcoholic Fatty Liver Disease	Cell Metabolism	PRJNA373901	SAMN06328426	Illumina HiSeq 2500	PAIRED	Non-healthy	Nonalcoholic fatty liver disease (NAFLD)	Adult	N/A	N/A	N/A
Loomba (2017)	Gut Microbiome-Based Metagenomic Signature for Non-invasive Detection of Advanced Fibrosis in Human Nonalcoholic Fatty Liver Disease	Cell Metabolism	PRJNA373901	SAMN06328474	Illumina HiSeq 2500	PAIRED	Non-healthy	Nonalcoholic fatty liver disease (NAFLD)	Adult	N/A	N/A	N/A
Loomba (2017)	Gut Microbiome-Based Metagenomic Signature for Non-invasive Detection of Advanced Fibrosis in Human Nonalcoholic Fatty Liver Disease	Cell Metabolism	PRJNA373901	SAMN06328430	Illumina HiSeq 2500	PAIRED	Non-healthy	Nonalcoholic fatty liver disease (NAFLD)	Adult	N/A	N/A	N/A
Loomba (2017)	Gut Microbiome-Based Metagenomic Signature for Non-invasive Detection of Advanced Fibrosis in Human Nonalcoholic Fatty Liver Disease	Cell Metabolism	PRJNA373901	SAMN06328425	Illumina HiSeq 2500	PAIRED	Non-healthy	Nonalcoholic fatty liver disease (NAFLD)	Adult	N/A	N/A	N/A
Loomba (2017)	Gut Microbiome-Based Metagenomic Signature for Non-invasive Detection of Advanced Fibrosis in Human Nonalcoholic Fatty Liver Disease	Cell Metabolism	PRJNA373901	SAMN06328417	Illumina HiSeq 2500	PAIRED	Non-healthy	Nonalcoholic fatty liver disease (NAFLD)	Adult	N/A	N/A	N/A
Loomba (2017)	Gut Microbiome-Based Metagenomic Signature for Non-invasive Detection of Advanced Fibrosis in Human Nonalcoholic Fatty Liver Disease	Cell Metabolism	PRJNA373901	SAMN06328473	Illumina HiSeq 2500	PAIRED	Non-healthy	Nonalcoholic fatty liver disease (NAFLD)	Adult	N/A	N/A	N/A
Loomba (2017)	Gut Microbiome-Based Metagenomic Signature for Non-invasive Detection of Advanced Fibrosis in Human Nonalcoholic Fatty Liver Disease	Cell Metabolism	PRJNA373901	SAMN06328472	Illumina HiSeq 2500	PAIRED	Non-healthy	Nonalcoholic fatty liver disease (NAFLD)	Adult	N/A	N/A	N/A
Loomba (2017)	Gut Microbiome-Based Metagenomic Signature for Non-invasive Detection of Advanced Fibrosis in Human Nonalcoholic Fatty Liver Disease	Cell Metabolism	PRJNA373901	SAMN06328471	Illumina HiSeq 2500	PAIRED	Non-healthy	Nonalcoholic fatty liver disease (NAFLD)	Adult	N/A	N/A	N/A
Loomba (2017)	Gut Microbiome-Based Metagenomic Signature for Non-invasive Detection of Advanced Fibrosis in Human Nonalcoholic Fatty Liver Disease	Cell Metabolism	PRJNA373901	SAMN06328470	Illumina HiSeq 2500	PAIRED	Non-healthy	Nonalcoholic fatty liver disease (NAFLD)	Adult	N/A	N/A	N/A
Loomba (2017)	Gut Microbiome-Based Metagenomic Signature for Non-invasive Detection of Advanced Fibrosis in Human Nonalcoholic Fatty Liver Disease	Cell Metabolism	PRJNA373901	SAMN06328469	Illumina HiSeq 2500	PAIRED	Non-healthy	Nonalcoholic fatty liver disease (NAFLD)	Adult	N/A	N/A	N/A
Loomba (2017)	Gut Microbiome-Based Metagenomic Signature for Non-invasive Detection of Advanced Fibrosis in Human Nonalcoholic Fatty Liver Disease	Cell Metabolism	PRJNA373901	SAMN06328468	Illumina HiSeq 2500	PAIRED	Non-healthy	Nonalcoholic fatty liver disease (NAFLD)	Adult	N/A	N/A	N/A
Loomba (2017)	Gut Microbiome-Based Metagenomic Signature for Non-invasive Detection of Advanced Fibrosis in Human Nonalcoholic Fatty Liver Disease	Cell Metabolism	PRJNA373901	SAMN06328416	Illumina HiSeq 2500	PAIRED	Non-healthy	Nonalcoholic fatty liver disease (NAFLD)	Adult	N/A	N/A	N/A
Loomba (2017)	Gut Microbiome-Based Metagenomic Signature for Non-invasive Detection of Advanced Fibrosis in Human Nonalcoholic Fatty Liver Disease	Cell Metabolism	PRJNA373901	SAMN06328439	Illumina HiSeq 2500	PAIRED	Non-healthy	Nonalcoholic fatty liver disease (NAFLD)	Adult	N/A	N/A	N/A
Loomba (2017)	Gut Microbiome-Based Metagenomic Signature for Non-invasive Detection of Advanced Fibrosis in Human Nonalcoholic Fatty Liver Disease	Cell Metabolism	PRJNA373901	SAMN06328467	Illumina HiSeq 2500	PAIRED	Non-healthy	Nonalcoholic fatty liver disease (NAFLD)	Adult	N/A	N/A	N/A
Loomba (2017)	Gut Microbiome-Based Metagenomic Signature for Non-invasive Detection of Advanced Fibrosis in Human Nonalcoholic Fatty Liver Disease	Cell Metabolism	PRJNA373901	SAMN06328466	Illumina HiSeq 2500	PAIRED	Non-healthy	Nonalcoholic fatty liver disease (NAFLD)	Adult	N/A	N/A	N/A
Wen (2017)	Quantitative metagenomics reveals unique gut microbiome biomarkers in ankylosing spondylitis	Genome Biology	PRJNA375935	SAMN06348200	Illumina HiSeq 2000	PAIRED	Non-healthy	Ankylosing spondylitis	38	Male	20.348	China
Wen (2017)	Quantitative metagenomics reveals unique gut microbiome biomarkers in ankylosing spondylitis	Genome Biology	PRJNA375935	SAMN06348199	Illumina HiSeq 2000	PAIRED	Non-healthy	Ankylosing spondylitis	24	Male	21.0498	China
Wen (2017)	Quantitative metagenomics reveals unique gut microbiome biomarkers in ankylosing spondylitis	Genome Biology	PRJNA375935	SAMN06348198	Illumina HiSeq 2000	PAIRED	Non-healthy	Ankylosing spondylitis	56	Female	21.356	China
Wen (2017)	Quantitative metagenomics reveals unique gut microbiome biomarkers in ankylosing spondylitis	Genome Biology	PRJNA375935	SAMN06348197	Illumina HiSeq 2000	PAIRED	Non-healthy	Ankylosing spondylitis	30	Female	17.9282	China
Wen (2017)	Quantitative metagenomics reveals unique gut microbiome biomarkers in ankylosing spondylitis	Genome Biology	PRJNA375935	SAMN06348196	Illumina HiSeq 2000	PAIRED	Non-healthy	Ankylosing spondylitis	17	Male	16.901	China
Wen (2017)	Quantitative metagenomics reveals unique gut microbiome biomarkers in ankylosing spondylitis	Genome Biology	PRJNA375935	SAMN06348195	Illumina HiSeq 2000	PAIRED	Non-healthy	Ankylosing spondylitis	27	Male	17.8748	China
Wen (2017)	Quantitative metagenomics reveals unique gut microbiome biomarkers in ankylosing spondylitis	Genome Biology	PRJNA375935	SAMN06348194	Illumina HiSeq 2000	PAIRED	Non-healthy	Ankylosing spondylitis	19	Male	18.64	China
Wen (2017)	Quantitative metagenomics reveals unique gut microbiome biomarkers in ankylosing spondylitis	Genome Biology	PRJNA375935	SAMN06348193	Illumina HiSeq 2000	PAIRED	Non-healthy	Ankylosing spondylitis	27	Male	33.2	China
Wen (2017)	Quantitative metagenomics reveals unique gut microbiome biomarkers in ankylosing spondylitis	Genome Biology	PRJNA375935	SAMN06348192	Illumina HiSeq 2000	PAIRED	Non-healthy	Ankylosing spondylitis	40	Female	20.51	China
Wen (2017)	Quantitative metagenomics reveals unique gut microbiome biomarkers in ankylosing spondylitis	Genome Biology	PRJNA375935	SAMN06348191	Illumina HiSeq 2000	PAIRED	Non-healthy	Ankylosing spondylitis	45	Male	20.4491	China
Wen (2017)	Quantitative metagenomics reveals unique gut microbiome biomarkers in ankylosing spondylitis	Genome Biology	PRJNA375935	SAMN06348190	Illumina HiSeq 2000	PAIRED	Non-healthy	Ankylosing spondylitis	34	Male	22.4	China
Wen (2017)	Quantitative metagenomics reveals unique gut microbiome biomarkers in ankylosing spondylitis	Genome Biology	PRJNA375935	SAMN06348189	Illumina HiSeq 2000	PAIRED	Non-healthy	Ankylosing spondylitis	29	Male	20.12	China
Wen (2017)	Quantitative metagenomics reveals unique gut microbiome biomarkers in ankylosing spondylitis	Genome Biology	PRJNA375935	SAMN06348188	Illumina HiSeq 2000	PAIRED	Non-healthy	Ankylosing spondylitis	30	Male	24.2	China
Wen (2017)	Quantitative metagenomics reveals unique gut microbiome biomarkers in ankylosing spondylitis	Genome Biology	PRJNA375935	SAMN06348187	Illumina HiSeq 2000	PAIRED	Non-healthy	Ankylosing spondylitis	37	Female	20.5078	China
Wen (2017)	Quantitative metagenomics reveals unique gut microbiome biomarkers in ankylosing spondylitis	Genome Biology	PRJNA375935	SAMN06348186	Illumina HiSeq 2000	PAIRED	Non-healthy	Ankylosing spondylitis	34	Male	20.984	China
Wen (2017)	Quantitative metagenomics reveals unique gut microbiome biomarkers in ankylosing spondylitis	Genome Biology	PRJNA375935	SAMN06348185	Illumina HiSeq 2000	PAIRED	Non-healthy	Ankylosing spondylitis	28	Male	19.7	China
Wen (2017)	Quantitative metagenomics reveals unique gut microbiome biomarkers in ankylosing spondylitis	Genome Biology	PRJNA375935	SAMN06348184	Illumina HiSeq 2000	PAIRED	Non-healthy	Ankylosing spondylitis	31	Male	18.3391	China
Wen (2017)	Quantitative metagenomics reveals unique gut microbiome biomarkers in ankylosing spondylitis	Genome Biology	PRJNA375935	SAMN06348183	Illumina HiSeq 2000	PAIRED	Non-healthy	Ankylosing spondylitis	31	Female	20.315	China
Wen (2017)	Quantitative metagenomics reveals unique gut microbiome biomarkers in ankylosing spondylitis	Genome Biology	PRJNA375935	SAMN06348182	Illumina HiSeq 2000	PAIRED	Non-healthy	Ankylosing spondylitis	32	Female	18.61	China
Wen (2017)	Quantitative metagenomics reveals unique gut microbiome biomarkers in ankylosing spondylitis	Genome Biology	PRJNA375935	SAMN06348181	Illumina HiSeq 2000	PAIRED	Non-healthy	Ankylosing spondylitis	41	Male	20.781	China
Wen (2017)	Quantitative metagenomics reveals unique gut microbiome biomarkers in ankylosing spondylitis	Genome Biology	PRJNA375935	SAMN06348180	Illumina HiSeq 2000	PAIRED	Non-healthy	Ankylosing spondylitis	24	Female	22.5896	China
Wen (2017)	Quantitative metagenomics reveals unique gut microbiome biomarkers in ankylosing spondylitis	Genome Biology	PRJNA375935	SAMN06348179	Illumina HiSeq 2000	PAIRED	Non-healthy	Ankylosing spondylitis	35	Male	21.47	China
Wen (2017)	Quantitative metagenomics reveals unique gut microbiome biomarkers in ankylosing spondylitis	Genome Biology	PRJNA375935	SAMN06348178	Illumina HiSeq 2000	PAIRED	Non-healthy	Ankylosing spondylitis	31	Male	19.6752	China
Wen (2017)	Quantitative metagenomics reveals unique gut microbiome biomarkers in ankylosing spondylitis	Genome Biology	PRJNA375935	SAMN06348177	Illumina HiSeq 2000	PAIRED	Non-healthy	Ankylosing spondylitis	43	Male	78.5	China
Wen (2017)	Quantitative metagenomics reveals unique gut microbiome biomarkers in ankylosing spondylitis	Genome Biology	PRJNA375935	SAMN06348176	Illumina HiSeq 2000	PAIRED	Non-healthy	Ankylosing spondylitis	21	Male	18.6122	China
Wen (2017)	Quantitative metagenomics reveals unique gut microbiome biomarkers in ankylosing spondylitis	Genome Biology	PRJNA375935	SAMN06348175	Illumina HiSeq 2000	PAIRED	Non-healthy	Ankylosing spondylitis	42	Male	20.7967	China
Wen (2017)	Quantitative metagenomics reveals unique gut microbiome biomarkers in ankylosing spondylitis	Genome Biology	PRJNA375935	SAMN06348174	Illumina HiSeq 2000	PAIRED	Non-healthy	Ankylosing spondylitis	39	Male	20.45	China
Wen (2017)	Quantitative metagenomics reveals unique gut microbiome biomarkers in ankylosing spondylitis	Genome Biology	PRJNA375935	SAMN06348173	Illumina HiSeq 2000	PAIRED	Non-healthy	Ankylosing spondylitis	48	Female	18.35	China
Wen (2017)	Quantitative metagenomics reveals unique gut microbiome biomarkers in ankylosing spondylitis	Genome Biology	PRJNA375935	SAMN06348172	Illumina HiSeq 2000	PAIRED	Non-healthy	Ankylosing spondylitis	47	Male	19.537	China
Wen (2017)	Quantitative metagenomics reveals unique gut microbiome biomarkers in ankylosing spondylitis	Genome Biology	PRJNA375935	SAMN06348171	Illumina HiSeq 2000	PAIRED	Non-healthy	Ankylosing spondylitis	42	Female	21.231	China
Wen (2017)	Quantitative metagenomics reveals unique gut microbiome biomarkers in ankylosing spondylitis	Genome Biology	PRJNA375935	SAMN06348170	Illumina HiSeq 2000	PAIRED	Non-healthy	Ankylosing spondylitis	43	Male	20.453	China
Wen (2017)	Quantitative metagenomics reveals unique gut microbiome biomarkers in ankylosing spondylitis	Genome Biology	PRJNA375935	SAMN06348169	Illumina HiSeq 2000	PAIRED	Non-healthy	Ankylosing spondylitis	37	Male	23.939	China
Wen (2017)	Quantitative metagenomics reveals unique gut microbiome biomarkers in ankylosing spondylitis	Genome Biology	PRJNA375935	SAMN06348168	Illumina HiSeq 2000	PAIRED	Non-healthy	Ankylosing spondylitis	39	Male	21.8714	China
Wen (2017)	Quantitative metagenomics reveals unique gut microbiome biomarkers in ankylosing spondylitis	Genome Biology	PRJNA375935	SAMN06348167	Illumina HiSeq 2000	PAIRED	Non-healthy	Ankylosing spondylitis	56	Female	20	China
Wen (2017)	Quantitative metagenomics reveals unique gut microbiome biomarkers in ankylosing spondylitis	Genome Biology	PRJNA375935	SAMN06348166	Illumina HiSeq 2000	PAIRED	Non-healthy	Ankylosing spondylitis	41	Male	21.34	China
Wen (2017)	Quantitative metagenomics reveals unique gut microbiome biomarkers in ankylosing spondylitis	Genome Biology	PRJNA375935	SAMN06348165	Illumina HiSeq 2000	PAIRED	Non-healthy	Ankylosing spondylitis	32	Male	19.1001	China
Wen (2017)	Quantitative metagenomics reveals unique gut microbiome biomarkers in ankylosing spondylitis	Genome Biology	PRJNA375935	SAMN06348164	Illumina HiSeq 2000	PAIRED	Non-healthy	Ankylosing spondylitis	27	Female	18.8707	China
Wen (2017)	Quantitative metagenomics reveals unique gut microbiome biomarkers in ankylosing spondylitis	Genome Biology	PRJNA375935	SAMN06348163	Illumina HiSeq 2000	PAIRED	Non-healthy	Ankylosing spondylitis	27	Male	27.6817	China
Wen (2017)	Quantitative metagenomics reveals unique gut microbiome biomarkers in ankylosing spondylitis	Genome Biology	PRJNA375935	SAMN06348162	Illumina HiSeq 2000	PAIRED	Non-healthy	Ankylosing spondylitis	71	Female	21.64	China
Wen (2017)	Quantitative metagenomics reveals unique gut microbiome biomarkers in ankylosing spondylitis	Genome Biology	PRJNA375935	SAMN06348161	Illumina HiSeq 2000	PAIRED	Non-healthy	Ankylosing spondylitis	26	Male	21.1463	China
Wen (2017)	Quantitative metagenomics reveals unique gut microbiome biomarkers in ankylosing spondylitis	Genome Biology	PRJNA375935	SAMN06348160	Illumina HiSeq 2000	PAIRED	Non-healthy	Ankylosing spondylitis	35	Female	19.9219	China
Wen (2017)	Quantitative metagenomics reveals unique gut microbiome biomarkers in ankylosing spondylitis	Genome Biology	PRJNA375935	SAMN06348159	Illumina HiSeq 2000	PAIRED	Non-healthy	Ankylosing spondylitis	33	Male	21.2	China
Wen (2017)	Quantitative metagenomics reveals unique gut microbiome biomarkers in ankylosing spondylitis	Genome Biology	PRJNA375935	SAMN06348158	Illumina HiSeq 2000	PAIRED	Non-healthy	Ankylosing spondylitis	36	Female	22.32	China
Wen (2017)	Quantitative metagenomics reveals unique gut microbiome biomarkers in ankylosing spondylitis	Genome Biology	PRJNA375935	SAMN06348157	Illumina HiSeq 2000	PAIRED	Non-healthy	Ankylosing spondylitis	45	Female	21.321	China
Wen (2017)	Quantitative metagenomics reveals unique gut microbiome biomarkers in ankylosing spondylitis	Genome Biology	PRJNA375935	SAMN06348156	Illumina HiSeq 2000	PAIRED	Non-healthy	Ankylosing spondylitis	36	Male	19.377	China
Wen (2017)	Quantitative metagenomics reveals unique gut microbiome biomarkers in ankylosing spondylitis	Genome Biology	PRJNA375935	SAMN06348155	Illumina HiSeq 2000	PAIRED	Non-healthy	Ankylosing spondylitis	29	Female	72	China
Wen (2017)	Quantitative metagenomics reveals unique gut microbiome biomarkers in ankylosing spondylitis	Genome Biology	PRJNA375935	SAMN06348154	Illumina HiSeq 2000	PAIRED	Non-healthy	Ankylosing spondylitis	21	Female	19.463	China
Wen (2017)	Quantitative metagenomics reveals unique gut microbiome biomarkers in ankylosing spondylitis	Genome Biology	PRJNA375935	SAMN06348153	Illumina HiSeq 2000	PAIRED	Non-healthy	Ankylosing spondylitis	26	Female	21.0938	China
Wen (2017)	Quantitative metagenomics reveals unique gut microbiome biomarkers in ankylosing spondylitis	Genome Biology	PRJNA375935	SAMN06348152	Illumina HiSeq 2000	PAIRED	Non-healthy	Ankylosing spondylitis	30	Male	26.6749	China
Wen (2017)	Quantitative metagenomics reveals unique gut microbiome biomarkers in ankylosing spondylitis	Genome Biology	PRJNA375935	SAMN06348151	Illumina HiSeq 2000	PAIRED	Non-healthy	Ankylosing spondylitis	28	Male	18.0697	China
Wen (2017)	Quantitative metagenomics reveals unique gut microbiome biomarkers in ankylosing spondylitis	Genome Biology	PRJNA375935	SAMN06348150	Illumina HiSeq 2000	PAIRED	Non-healthy	Ankylosing spondylitis	30	Male	22.1443	China
Wen (2017)	Quantitative metagenomics reveals unique gut microbiome biomarkers in ankylosing spondylitis	Genome Biology	PRJNA375935	SAMN06348149	Illumina HiSeq 2000	PAIRED	Non-healthy	Ankylosing spondylitis	40	Male	21.452	China
Wen (2017)	Quantitative metagenomics reveals unique gut microbiome biomarkers in ankylosing spondylitis	Genome Biology	PRJNA375935	SAMN06348148	Illumina HiSeq 2000	PAIRED	Non-healthy	Ankylosing spondylitis	39	Male	23.41	China
Wen (2017)	Quantitative metagenomics reveals unique gut microbiome biomarkers in ankylosing spondylitis	Genome Biology	PRJNA375935	SAMN06348147	Illumina HiSeq 2000	PAIRED	Non-healthy	Ankylosing spondylitis	40	Female	23.4	China
Wen (2017)	Quantitative metagenomics reveals unique gut microbiome biomarkers in ankylosing spondylitis	Genome Biology	PRJNA375935	SAMN06348146	Illumina HiSeq 2000	PAIRED	Non-healthy	Ankylosing spondylitis	14	Male	21.125	China
Wen (2017)	Quantitative metagenomics reveals unique gut microbiome biomarkers in ankylosing spondylitis	Genome Biology	PRJNA375935	SAMN06348145	Illumina HiSeq 2000	PAIRED	Non-healthy	Ankylosing spondylitis	18	Male	17.43	China
Wen (2017)	Quantitative metagenomics reveals unique gut microbiome biomarkers in ankylosing spondylitis	Genome Biology	PRJNA375935	SAMN06348144	Illumina HiSeq 2000	PAIRED	Non-healthy	Ankylosing spondylitis	38	Male	20.24	China
Wen (2017)	Quantitative metagenomics reveals unique gut microbiome biomarkers in ankylosing spondylitis	Genome Biology	PRJNA375935	SAMN06348143	Illumina HiSeq 2000	PAIRED	Non-healthy	Ankylosing spondylitis	27	Female	19.78	China
Wen (2017)	Quantitative metagenomics reveals unique gut microbiome biomarkers in ankylosing spondylitis	Genome Biology	PRJNA375935	SAMN06348142	Illumina HiSeq 2000	PAIRED	Non-healthy	Ankylosing spondylitis	34	Male	24.803	China
Wen (2017)	Quantitative metagenomics reveals unique gut microbiome biomarkers in ankylosing spondylitis	Genome Biology	PRJNA375935	SAMN06348141	Illumina HiSeq 2000	PAIRED	Non-healthy	Ankylosing spondylitis	36	Male	23.712	China
Wen (2017)	Quantitative metagenomics reveals unique gut microbiome biomarkers in ankylosing spondylitis	Genome Biology	PRJNA375935	SAMN06348140	Illumina HiSeq 2000	PAIRED	Non-healthy	Ankylosing spondylitis	40	Female	21.4	China
Wen (2017)	Quantitative metagenomics reveals unique gut microbiome biomarkers in ankylosing spondylitis	Genome Biology	PRJNA375935	SAMN06348139	Illumina HiSeq 2000	PAIRED	Non-healthy	Ankylosing spondylitis	33	Male	26.298	China
Wen (2017)	Quantitative metagenomics reveals unique gut microbiome biomarkers in ankylosing spondylitis	Genome Biology	PRJNA375935	SAMN06348138	Illumina HiSeq 2000	PAIRED	Non-healthy	Ankylosing spondylitis	24	Male	22.3863	China
Wen (2017)	Quantitative metagenomics reveals unique gut microbiome biomarkers in ankylosing spondylitis	Genome Biology	PRJNA375935	SAMN06348137	Illumina HiSeq 2000	PAIRED	Non-healthy	Ankylosing spondylitis	49	Male	18.432	China
Wen (2017)	Quantitative metagenomics reveals unique gut microbiome biomarkers in ankylosing spondylitis	Genome Biology	PRJNA375935	SAMN06348136	Illumina HiSeq 2000	PAIRED	Non-healthy	Ankylosing spondylitis	32	Female	22.2137	China
Wen (2017)	Quantitative metagenomics reveals unique gut microbiome biomarkers in ankylosing spondylitis	Genome Biology	PRJNA375935	SAMN06348135	Illumina HiSeq 2000	PAIRED	Non-healthy	Ankylosing spondylitis	45	Male	20.5	China
Wen (2017)	Quantitative metagenomics reveals unique gut microbiome biomarkers in ankylosing spondylitis	Genome Biology	PRJNA375935	SAMN06348134	Illumina HiSeq 2000	PAIRED	Non-healthy	Ankylosing spondylitis	46	Female	25.6369	China
Wen (2017)	Quantitative metagenomics reveals unique gut microbiome biomarkers in ankylosing spondylitis	Genome Biology	PRJNA375935	SAMN06348133	Illumina HiSeq 2000	PAIRED	Non-healthy	Ankylosing spondylitis	31	Male	20.8611	China
Wen (2017)	Quantitative metagenomics reveals unique gut microbiome biomarkers in ankylosing spondylitis	Genome Biology	PRJNA375935	SAMN06348132	Illumina HiSeq 2000	PAIRED	Non-healthy	Ankylosing spondylitis	40	Male	21.321	China
Wen (2017)	Quantitative metagenomics reveals unique gut microbiome biomarkers in ankylosing spondylitis	Genome Biology	PRJNA375935	SAMN06348131	Illumina HiSeq 2000	PAIRED	Non-healthy	Ankylosing spondylitis	30	Male	24.2215	China
Wen (2017)	Quantitative metagenomics reveals unique gut microbiome biomarkers in ankylosing spondylitis	Genome Biology	PRJNA375935	SAMN06348130	Illumina HiSeq 2000	PAIRED	Non-healthy	Ankylosing spondylitis	28	Male	25.6896	China
Wen (2017)	Quantitative metagenomics reveals unique gut microbiome biomarkers in ankylosing spondylitis	Genome Biology	PRJNA375935	SAMN06348129	Illumina HiSeq 2000	PAIRED	Non-healthy	Ankylosing spondylitis	36	Female	22.31	China
Wen (2017)	Quantitative metagenomics reveals unique gut microbiome biomarkers in ankylosing spondylitis	Genome Biology	PRJNA375935	SAMN06348128	Illumina HiSeq 2000	PAIRED	Non-healthy	Ankylosing spondylitis	23	Female	18.471	China
Wen (2017)	Quantitative metagenomics reveals unique gut microbiome biomarkers in ankylosing spondylitis	Genome Biology	PRJNA375935	SAMN06348127	Illumina HiSeq 2000	PAIRED	Non-healthy	Ankylosing spondylitis	25	Female	21.4533	China
Wen (2017)	Quantitative metagenomics reveals unique gut microbiome biomarkers in ankylosing spondylitis	Genome Biology	PRJNA375935	SAMN06348126	Illumina HiSeq 2000	PAIRED	Non-healthy	Ankylosing spondylitis	48	Male	20.291	China
Wen (2017)	Quantitative metagenomics reveals unique gut microbiome biomarkers in ankylosing spondylitis	Genome Biology	PRJNA375935	SAMN06348125	Illumina HiSeq 2000	PAIRED	Non-healthy	Ankylosing spondylitis	25	Male	18.21	China
Wen (2017)	Quantitative metagenomics reveals unique gut microbiome biomarkers in ankylosing spondylitis	Genome Biology	PRJNA375935	SAMN06348124	Illumina HiSeq 2000	PAIRED	Non-healthy	Ankylosing spondylitis	39	Female	18.34	China
Wen (2017)	Quantitative metagenomics reveals unique gut microbiome biomarkers in ankylosing spondylitis	Genome Biology	PRJNA375935	SAMN06348123	Illumina HiSeq 2000	PAIRED	Non-healthy	Ankylosing spondylitis	32	Female	19.01	China
Wen (2017)	Quantitative metagenomics reveals unique gut microbiome biomarkers in ankylosing spondylitis	Genome Biology	PRJNA375935	SAMN06348122	Illumina HiSeq 2000	PAIRED	Non-healthy	Ankylosing spondylitis	24	Female	18.32	China
Wen (2017)	Quantitative metagenomics reveals unique gut microbiome biomarkers in ankylosing spondylitis	Genome Biology	PRJNA375935	SAMN06348121	Illumina HiSeq 2000	PAIRED	Non-healthy	Ankylosing spondylitis	34	Female	20.07	China
Wen (2017)	Quantitative metagenomics reveals unique gut microbiome biomarkers in ankylosing spondylitis	Genome Biology	PRJNA375935	SAMN06348120	Illumina HiSeq 2000	PAIRED	Non-healthy	Ankylosing spondylitis	35	Female	21.47	China
Wen (2017)	Quantitative metagenomics reveals unique gut microbiome biomarkers in ankylosing spondylitis	Genome Biology	PRJNA375935	SAMN06348119	Illumina HiSeq 2000	PAIRED	Non-healthy	Ankylosing spondylitis	48	Male	19.334	China
Wen (2017)	Quantitative metagenomics reveals unique gut microbiome biomarkers in ankylosing spondylitis	Genome Biology	PRJNA375935	SAMN06348118	Illumina HiSeq 2000	PAIRED	Non-healthy	Ankylosing spondylitis	45	Male	19.65	China
Wen (2017)	Quantitative metagenomics reveals unique gut microbiome biomarkers in ankylosing spondylitis	Genome Biology	PRJNA375935	SAMN06348117	Illumina HiSeq 2000	PAIRED	Non-healthy	Ankylosing spondylitis	35	Female	18.6709	China
Wen (2017)	Quantitative metagenomics reveals unique gut microbiome biomarkers in ankylosing spondylitis	Genome Biology	PRJNA375935	SAMN06348116	Illumina HiSeq 2000	PAIRED	Non-healthy	Ankylosing spondylitis	37	Female	18.4521	China
Wen (2017)	Quantitative metagenomics reveals unique gut microbiome biomarkers in ankylosing spondylitis	Genome Biology	PRJNA375935	SAMN06348115	Illumina HiSeq 2000	PAIRED	Non-healthy	Ankylosing spondylitis	33	Male	0.00215645	China
Wen (2017)	Quantitative metagenomics reveals unique gut microbiome biomarkers in ankylosing spondylitis	Genome Biology	PRJNA375935	SAMN06348114	Illumina HiSeq 2000	PAIRED	Non-healthy	Ankylosing spondylitis	31	Female	17.0874	China
Wen (2017)	Quantitative metagenomics reveals unique gut microbiome biomarkers in ankylosing spondylitis	Genome Biology	PRJNA375935	SAMN06348113	Illumina HiSeq 2000	PAIRED	Non-healthy	Ankylosing spondylitis	34	Male	19.432	China
Wen (2017)	Quantitative metagenomics reveals unique gut microbiome biomarkers in ankylosing spondylitis	Genome Biology	PRJNA375935	SAMN06348112	Illumina HiSeq 2000	PAIRED	Non-healthy	Ankylosing spondylitis	42	Male	20.326	China
Wen (2017)	Quantitative metagenomics reveals unique gut microbiome biomarkers in ankylosing spondylitis	Genome Biology	PRJNA375935	SAMN06348111	Illumina HiSeq 2000	PAIRED	Non-healthy	Ankylosing spondylitis	40	Female	21.452	China
Wen (2017)	Quantitative metagenomics reveals unique gut microbiome biomarkers in ankylosing spondylitis	Genome Biology	PRJNA375935	SAMN06348110	Illumina HiSeq 2000	PAIRED	Non-healthy	Ankylosing spondylitis	51	Male	21.532	China
Wen (2017)	Quantitative metagenomics reveals unique gut microbiome biomarkers in ankylosing spondylitis	Genome Biology	PRJNA375935	SAMN06348109	Illumina HiSeq 2000	PAIRED	Non-healthy	Ankylosing spondylitis	40	Female	27.0993	China
Wen (2017)	Quantitative metagenomics reveals unique gut microbiome biomarkers in ankylosing spondylitis	Genome Biology	PRJNA375935	SAMN06348108	Illumina HiSeq 2000	PAIRED	Non-healthy	Ankylosing spondylitis	32	Female	20.13	China
Wen (2017)	Quantitative metagenomics reveals unique gut microbiome biomarkers in ankylosing spondylitis	Genome Biology	PRJNA375935	SAMN06348107	Illumina HiSeq 2000	PAIRED	Non-healthy	Ankylosing spondylitis	34	Female	19.959	China
Wen (2017)	Quantitative metagenomics reveals unique gut microbiome biomarkers in ankylosing spondylitis	Genome Biology	PRJNA375935	SAMN06348106	Illumina HiSeq 2000	PAIRED	Non-healthy	Ankylosing spondylitis	59	Female	19.9219	China
Wen (2017)	Quantitative metagenomics reveals unique gut microbiome biomarkers in ankylosing spondylitis	Genome Biology	PRJNA375935	SAMN06348105	Illumina HiSeq 2000	PAIRED	Non-healthy	Ankylosing spondylitis	52	Female	26.2	China
Wen (2017)	Quantitative metagenomics reveals unique gut microbiome biomarkers in ankylosing spondylitis	Genome Biology	PRJNA375935	SAMN06348104	Illumina HiSeq 2000	PAIRED	Non-healthy	Ankylosing spondylitis	41	Male	19.721	China
Thomas (2019)	Metagenomic analysis of colorectal cancer datasets identifies cross-cohort microbial diagnostic signatures and a link with choline degradation	Nature Medicine	PRJNA447983	SAMN08813994	Illumina HiSeq 2500	PAIRED	Non-healthy	Colorectal cancer	77	Male	23	Italy
Thomas (2019)	Metagenomic analysis of colorectal cancer datasets identifies cross-cohort microbial diagnostic signatures and a link with choline degradation	Nature Medicine	PRJNA447983	SAMN08814037	Illumina HiSeq 2500	PAIRED	Non-healthy	Colorectal cancer	69	Male	27	Italy
Thomas (2019)	Metagenomic analysis of colorectal cancer datasets identifies cross-cohort microbial diagnostic signatures and a link with choline degradation	Nature Medicine	PRJNA447983	SAMN08814031	Illumina HiSeq 2500	PAIRED	Non-healthy	Colorectal cancer	82	Male	28	Italy
Thomas (2019)	Metagenomic analysis of colorectal cancer datasets identifies cross-cohort microbial diagnostic signatures and a link with choline degradation	Nature Medicine	PRJNA447983	SAMN08814036	Illumina HiSeq 2500	PAIRED	Non-healthy	Colorectal cancer	84	Male	22	Italy
Thomas (2019)	Metagenomic analysis of colorectal cancer datasets identifies cross-cohort microbial diagnostic signatures and a link with choline degradation	Nature Medicine	PRJNA447983	SAMN08814033	Illumina HiSeq 2500	PAIRED	Non-healthy	Colorectal cancer	74	Male	23	Italy
Thomas (2019)	Metagenomic analysis of colorectal cancer datasets identifies cross-cohort microbial diagnostic signatures and a link with choline degradation	Nature Medicine	PRJNA447983	SAMN08814029	Illumina HiSeq 2500	PAIRED	Non-healthy	Colorectal cancer	63	Male	25	Italy
Thomas (2019)	Metagenomic analysis of colorectal cancer datasets identifies cross-cohort microbial diagnostic signatures and a link with choline degradation	Nature Medicine	PRJNA447983	SAMN08814039	Illumina HiSeq 2500	PAIRED	Non-healthy	Colorectal cancer	84	Female	23	Italy
Thomas (2019)	Metagenomic analysis of colorectal cancer datasets identifies cross-cohort microbial diagnostic signatures and a link with choline degradation	Nature Medicine	PRJNA447983	SAMN08814030	Illumina HiSeq 2500	PAIRED	Non-healthy	Colorectal cancer	61	Male	23	Italy
Thomas (2019)	Metagenomic analysis of colorectal cancer datasets identifies cross-cohort microbial diagnostic signatures and a link with choline degradation	Nature Medicine	PRJNA447983	SAMN08813971	Illumina HiSeq 2500	PAIRED	Non-healthy	Colorectal cancer	61	Male	27.4406	Italy
Thomas (2019)	Metagenomic analysis of colorectal cancer datasets identifies cross-cohort microbial diagnostic signatures and a link with choline degradation	Nature Medicine	PRJNA447983	SAMN08813956	Illumina HiSeq 2500	PAIRED	Non-healthy	Colorectal cancer	56	Female	27.8293	Italy
Thomas (2019)	Metagenomic analysis of colorectal cancer datasets identifies cross-cohort microbial diagnostic signatures and a link with choline degradation	Nature Medicine	PRJNA447983	SAMN08813975	Illumina HiSeq 2500	PAIRED	Non-healthy	Colorectal cancer	70	Male	28.3737	Italy
Thomas (2019)	Metagenomic analysis of colorectal cancer datasets identifies cross-cohort microbial diagnostic signatures and a link with choline degradation	Nature Medicine	PRJNA447983	SAMN08813949	Illumina HiSeq 2500	PAIRED	Non-healthy	Colorectal cancer	62	Male	31.0979	Italy
Thomas (2019)	Metagenomic analysis of colorectal cancer datasets identifies cross-cohort microbial diagnostic signatures and a link with choline degradation	Nature Medicine	PRJNA447983	SAMN08813954	Illumina HiSeq 2500	PAIRED	Non-healthy	Colorectal cancer	59	Female	28.9993	Italy
Thomas (2019)	Metagenomic analysis of colorectal cancer datasets identifies cross-cohort microbial diagnostic signatures and a link with choline degradation	Nature Medicine	PRJNA447983	SAMN08813998	Illumina HiSeq 2500	PAIRED	Non-healthy	Colorectal cancer	83	Female	19	Italy
Thomas (2019)	Metagenomic analysis of colorectal cancer datasets identifies cross-cohort microbial diagnostic signatures and a link with choline degradation	Nature Medicine	PRJNA447983	SAMN08813999	Illumina HiSeq 2500	PAIRED	Non-healthy	Colorectal cancer	66	Male	24	Italy
Thomas (2019)	Metagenomic analysis of colorectal cancer datasets identifies cross-cohort microbial diagnostic signatures and a link with choline degradation	Nature Medicine	PRJNA447983	SAMN08814000	Illumina HiSeq 2500	PAIRED	Non-healthy	Colorectal cancer	64	Male	23	Italy
Thomas (2019)	Metagenomic analysis of colorectal cancer datasets identifies cross-cohort microbial diagnostic signatures and a link with choline degradation	Nature Medicine	PRJNA447983	SAMN08814001	Illumina HiSeq 2500	PAIRED	Non-healthy	Colorectal cancer	78	Male	26	Italy
Thomas (2019)	Metagenomic analysis of colorectal cancer datasets identifies cross-cohort microbial diagnostic signatures and a link with choline degradation	Nature Medicine	PRJNA447983	SAMN08813930	Illumina HiSeq 2500	PAIRED	Non-healthy	Colorectal cancer	56	Female	25.3906	Italy
Thomas (2019)	Metagenomic analysis of colorectal cancer datasets identifies cross-cohort microbial diagnostic signatures and a link with choline degradation	Nature Medicine	PRJNA447983	SAMN08813922	Illumina HiSeq 2500	PAIRED	Non-healthy	Colorectal cancer	56	Male	25.1808	Italy
Thomas (2019)	Metagenomic analysis of colorectal cancer datasets identifies cross-cohort microbial diagnostic signatures and a link with choline degradation	Nature Medicine	PRJNA447983	SAMN08813942	Illumina HiSeq 2500	PAIRED	Non-healthy	Colorectal cancer	69	Male	22.6422	Italy
Thomas (2019)	Metagenomic analysis of colorectal cancer datasets identifies cross-cohort microbial diagnostic signatures and a link with choline degradation	Nature Medicine	PRJNA447983	SAMN08813921	Illumina HiSeq 2500	PAIRED	Non-healthy	Colorectal cancer	66	Female	28.0843	Italy
Thomas (2019)	Metagenomic analysis of colorectal cancer datasets identifies cross-cohort microbial diagnostic signatures and a link with choline degradation	Nature Medicine	PRJNA447983	SAMN08813959	Illumina HiSeq 2500	PAIRED	Non-healthy	Colorectal cancer	62	Female	20.9572	Italy
Thomas (2019)	Metagenomic analysis of colorectal cancer datasets identifies cross-cohort microbial diagnostic signatures and a link with choline degradation	Nature Medicine	PRJNA447983	SAMN08813961	Illumina HiSeq 2500	PAIRED	Non-healthy	Colorectal cancer	64	Male	24.9337	Italy
Thomas (2019)	Metagenomic analysis of colorectal cancer datasets identifies cross-cohort microbial diagnostic signatures and a link with choline degradation	Nature Medicine	PRJNA447983	SAMN08813965	Illumina HiSeq 2500	PAIRED	Non-healthy	Colorectal cancer	50	Female	19.8178	Italy
Thomas (2019)	Metagenomic analysis of colorectal cancer datasets identifies cross-cohort microbial diagnostic signatures and a link with choline degradation	Nature Medicine	PRJNA447983	SAMN08813960	Illumina HiSeq 2500	PAIRED	Non-healthy	Colorectal cancer	67	Male	29.0698	Italy
Thomas (2019)	Metagenomic analysis of colorectal cancer datasets identifies cross-cohort microbial diagnostic signatures and a link with choline degradation	Nature Medicine	PRJNA447983	SAMN08813931	Illumina HiSeq 2500	PAIRED	Non-healthy	Colorectal cancer	55	Male	29.3658	Italy
Thomas (2019)	Metagenomic analysis of colorectal cancer datasets identifies cross-cohort microbial diagnostic signatures and a link with choline degradation	Nature Medicine	PRJNA447983	SAMN08814017	Illumina HiSeq 2500	PAIRED	Non-healthy	Colorectal cancer	69	Female	29	Italy
Thomas (2019)	Metagenomic analysis of colorectal cancer datasets identifies cross-cohort microbial diagnostic signatures and a link with choline degradation	Nature Medicine	PRJNA447983	SAMN08813968	Illumina HiSeq 2500	PAIRED	Non-healthy	Colorectal cancer	51	Female	19.433	Italy
Thomas (2019)	Metagenomic analysis of colorectal cancer datasets identifies cross-cohort microbial diagnostic signatures and a link with choline degradation	Nature Medicine	PRJNA447983	SAMN08813951	Illumina HiSeq 2500	PAIRED	Non-healthy	Colorectal cancer	59	Male	27.5802	Italy
Thomas (2019)	Metagenomic analysis of colorectal cancer datasets identifies cross-cohort microbial diagnostic signatures and a link with choline degradation	Nature Medicine	PRJNA447983	SAMN08813978	Illumina HiSeq 2500	PAIRED	Non-healthy	Colorectal cancer	39	Female	20.5499	Italy
Thomas (2019)	Metagenomic analysis of colorectal cancer datasets identifies cross-cohort microbial diagnostic signatures and a link with choline degradation	Nature Medicine	PRJNA447983	SAMN08813934	Illumina HiSeq 2500	PAIRED	Non-healthy	Colorectal cancer	63	Male	29.9616	Italy
Thomas (2019)	Metagenomic analysis of colorectal cancer datasets identifies cross-cohort microbial diagnostic signatures and a link with choline degradation	Nature Medicine	PRJNA447983	SAMN08813940	Illumina HiSeq 2500	PAIRED	Non-healthy	Colorectal cancer	65	Male	25.3515	Italy
Thomas (2019)	Metagenomic analysis of colorectal cancer datasets identifies cross-cohort microbial diagnostic signatures and a link with choline degradation	Nature Medicine	PRJNA447983	SAMN08813924	Illumina HiSeq 2500	PAIRED	Non-healthy	Colorectal cancer	62	Male	26.6436	Italy
Thomas (2019)	Metagenomic analysis of colorectal cancer datasets identifies cross-cohort microbial diagnostic signatures and a link with choline degradation	Nature Medicine	PRJNA447983	SAMN08813935	Illumina HiSeq 2500	PAIRED	Non-healthy	Colorectal cancer	58	Male	34.6861	Italy
Thomas (2019)	Metagenomic analysis of colorectal cancer datasets identifies cross-cohort microbial diagnostic signatures and a link with choline degradation	Nature Medicine	PRJNA447983	SAMN08813941	Illumina HiSeq 2500	PAIRED	Non-healthy	Colorectal cancer	59	Male	38.5306	Italy
Thomas (2019)	Metagenomic analysis of colorectal cancer datasets identifies cross-cohort microbial diagnostic signatures and a link with choline degradation	Nature Medicine	PRJNA447983	SAMN08814026	Illumina HiSeq 2500	PAIRED	Non-healthy	Colorectal cancer	71	Female	30	Italy
Thomas (2019)	Metagenomic analysis of colorectal cancer datasets identifies cross-cohort microbial diagnostic signatures and a link with choline degradation	Nature Medicine	PRJNA447983	SAMN08814022	Illumina HiSeq 2500	PAIRED	Non-healthy	Colorectal cancer	58	Male	25	Italy
Thomas (2019)	Metagenomic analysis of colorectal cancer datasets identifies cross-cohort microbial diagnostic signatures and a link with choline degradation	Nature Medicine	PRJNA447983	SAMN08814021	Illumina HiSeq 2500	PAIRED	Non-healthy	Colorectal cancer	67	Female	21	Italy
Thomas (2019)	Metagenomic analysis of colorectal cancer datasets identifies cross-cohort microbial diagnostic signatures and a link with choline degradation	Nature Medicine	PRJNA447983	SAMN08814023	Illumina HiSeq 2500	PAIRED	Non-healthy	Colorectal cancer	70	Male	24	Italy
Thomas (2019)	Metagenomic analysis of colorectal cancer datasets identifies cross-cohort microbial diagnostic signatures and a link with choline degradation	Nature Medicine	PRJNA447983	SAMN08813928	Illumina HiSeq 2500	PAIRED	Non-healthy	Colorectal cancer	65	Male	29.5619	Italy
Thomas (2019)	Metagenomic analysis of colorectal cancer datasets identifies cross-cohort microbial diagnostic signatures and a link with choline degradation	Nature Medicine	PRJNA447983	SAMN08813944	Illumina HiSeq 2500	PAIRED	Non-healthy	Colorectal cancer	68	Female	N/A	Italy
Thomas (2019)	Metagenomic analysis of colorectal cancer datasets identifies cross-cohort microbial diagnostic signatures and a link with choline degradation	Nature Medicine	PRJNA447983	SAMN08813966	Illumina HiSeq 2500	PAIRED	Non-healthy	Colorectal cancer	57	Male	27.7769	Italy
Thomas (2019)	Metagenomic analysis of colorectal cancer datasets identifies cross-cohort microbial diagnostic signatures and a link with choline degradation	Nature Medicine	PRJNA447983	SAMN08813967	Illumina HiSeq 2500	PAIRED	Non-healthy	Colorectal cancer	46	Male	22.46	Italy
Thomas (2019)	Metagenomic analysis of colorectal cancer datasets identifies cross-cohort microbial diagnostic signatures and a link with choline degradation	Nature Medicine	PRJNA447983	SAMN08813938	Illumina HiSeq 2500	PAIRED	Non-healthy	Colorectal cancer	68	Male	24.3025	Italy
Thomas (2019)	Metagenomic analysis of colorectal cancer datasets identifies cross-cohort microbial diagnostic signatures and a link with choline degradation	Nature Medicine	PRJNA447983	SAMN08813958	Illumina HiSeq 2500	PAIRED	Non-healthy	Colorectal cancer	38	Male	27.0416	Italy
Thomas (2019)	Metagenomic analysis of colorectal cancer datasets identifies cross-cohort microbial diagnostic signatures and a link with choline degradation	Nature Medicine	PRJNA447983	SAMN08813945	Illumina HiSeq 2500	PAIRED	Non-healthy	Colorectal cancer	51	Male	31.5617	Italy
Thomas (2019)	Metagenomic analysis of colorectal cancer datasets identifies cross-cohort microbial diagnostic signatures and a link with choline degradation	Nature Medicine	PRJNA447983	SAMN08813946	Illumina HiSeq 2500	PAIRED	Non-healthy	Colorectal cancer	51	Male	20.8611	Italy
Thomas (2019)	Metagenomic analysis of colorectal cancer datasets identifies cross-cohort microbial diagnostic signatures and a link with choline degradation	Nature Medicine	PRJNA447983	SAMN08813936	Illumina HiSeq 2500	PAIRED	Non-healthy	Colorectal cancer	69	Male	28.982	Italy
Thomas (2019)	Metagenomic analysis of colorectal cancer datasets identifies cross-cohort microbial diagnostic signatures and a link with choline degradation	Nature Medicine	PRJNA447983	SAMN08814028	Illumina HiSeq 2500	PAIRED	Non-healthy	Colorectal cancer	60	Male	22	Italy
Thomas (2019)	Metagenomic analysis of colorectal cancer datasets identifies cross-cohort microbial diagnostic signatures and a link with choline degradation	Nature Medicine	PRJNA447983	SAMN08814038	Illumina HiSeq 2500	PAIRED	Non-healthy	Colorectal cancer	78	Male	24	Italy
Thomas (2019)	Metagenomic analysis of colorectal cancer datasets identifies cross-cohort microbial diagnostic signatures and a link with choline degradation	Nature Medicine	PRJNA447983	SAMN08813957	Illumina HiSeq 2500	PAIRED	Non-healthy	Colorectal cancer	48	Male	25.2676	Italy
Thomas (2019)	Metagenomic analysis of colorectal cancer datasets identifies cross-cohort microbial diagnostic signatures and a link with choline degradation	Nature Medicine	PRJNA447983	SAMN08814032	Illumina HiSeq 2500	PAIRED	Non-healthy	Colorectal cancer	83	Female	24	Italy
Thomas (2019)	Metagenomic analysis of colorectal cancer datasets identifies cross-cohort microbial diagnostic signatures and a link with choline degradation	Nature Medicine	PRJNA447983	SAMN08814034	Illumina HiSeq 2500	PAIRED	Non-healthy	Colorectal cancer	76	Male	26	Italy
Thomas (2019)	Metagenomic analysis of colorectal cancer datasets identifies cross-cohort microbial diagnostic signatures and a link with choline degradation	Nature Medicine	PRJNA447983	SAMN08814051	Illumina HiSeq 2500	PAIRED	Non-healthy	Colorectal cancer	57	Male	30	Italy
Thomas (2019)	Metagenomic analysis of colorectal cancer datasets identifies cross-cohort microbial diagnostic signatures and a link with choline degradation	Nature Medicine	PRJNA447983	SAMN08814003	Illumina HiSeq 2500	PAIRED	Non-healthy	Colorectal cancer	74	Male	25	Italy
Thomas (2019)	Metagenomic analysis of colorectal cancer datasets identifies cross-cohort microbial diagnostic signatures and a link with choline degradation	Nature Medicine	PRJNA447983	SAMN08813991	Illumina HiSeq 2500	PAIRED	Non-healthy	Colorectal cancer	64	Male	30	Italy
Thomas (2019)	Metagenomic analysis of colorectal cancer datasets identifies cross-cohort microbial diagnostic signatures and a link with choline degradation	Nature Medicine	PRJNA447983	SAMN08813993	Illumina HiSeq 2500	PAIRED	Non-healthy	Colorectal cancer	78	Male	30	Italy
Thomas (2019)	Metagenomic analysis of colorectal cancer datasets identifies cross-cohort microbial diagnostic signatures and a link with choline degradation	Nature Medicine	PRJNA447983	SAMN08813995	Illumina HiSeq 2500	PAIRED	Non-healthy	Colorectal cancer	63	Male	37	Italy
Thomas (2019)	Metagenomic analysis of colorectal cancer datasets identifies cross-cohort microbial diagnostic signatures and a link with choline degradation	Nature Medicine	PRJNA447983	SAMN08813997	Illumina HiSeq 2500	PAIRED	Non-healthy	Colorectal cancer	77	Male	22	Italy
Thomas (2019)	Metagenomic analysis of colorectal cancer datasets identifies cross-cohort microbial diagnostic signatures and a link with choline degradation	Nature Medicine	PRJNA447983	SAMN08813996	Illumina HiSeq 2500	PAIRED	Non-healthy	Colorectal cancer	67	Male	35	Italy
Thomas (2019)	Metagenomic analysis of colorectal cancer datasets identifies cross-cohort microbial diagnostic signatures and a link with choline degradation	Nature Medicine	PRJNA447983	SAMN08813982	Illumina HiSeq 2500	PAIRED	Non-healthy	Colorectal cancer	75	Male	unknown	Italy
Thomas (2019)	Metagenomic analysis of colorectal cancer datasets identifies cross-cohort microbial diagnostic signatures and a link with choline degradation	Nature Medicine	PRJDB4176	SAMD00114722	Illumina HiSeq 2500	PAIRED	Non-healthy	Colorectal cancer	64	Male	22.46	Japan
Thomas (2019)	Metagenomic analysis of colorectal cancer datasets identifies cross-cohort microbial diagnostic signatures and a link with choline degradation	Nature Medicine	PRJDB4176	SAMD00114724	Illumina HiSeq 2500	PAIRED	Non-healthy	Colorectal cancer	66	Female	22.6003	Japan
Thomas (2019)	Metagenomic analysis of colorectal cancer datasets identifies cross-cohort microbial diagnostic signatures and a link with choline degradation	Nature Medicine	PRJDB4176	SAMD00114727	Illumina HiSeq 2500	PAIRED	Non-healthy	Colorectal cancer	61	Male	28.2933	Japan
Thomas (2019)	Metagenomic analysis of colorectal cancer datasets identifies cross-cohort microbial diagnostic signatures and a link with choline degradation	Nature Medicine	PRJDB4176	SAMD00114731	Illumina HiSeq 2500	PAIRED	Non-healthy	Colorectal cancer	70	Female	21.9076	Japan
Thomas (2019)	Metagenomic analysis of colorectal cancer datasets identifies cross-cohort microbial diagnostic signatures and a link with choline degradation	Nature Medicine	PRJDB4176	SAMD00114737	Illumina HiSeq 2500	PAIRED	Non-healthy	Colorectal cancer	62	Female	21.0828	Japan
Thomas (2019)	Metagenomic analysis of colorectal cancer datasets identifies cross-cohort microbial diagnostic signatures and a link with choline degradation	Nature Medicine	PRJDB4176	SAMD00114753	Illumina HiSeq 2500	PAIRED	Non-healthy	Colorectal cancer	65	Male	21.3039	Japan
Thomas (2019)	Metagenomic analysis of colorectal cancer datasets identifies cross-cohort microbial diagnostic signatures and a link with choline degradation	Nature Medicine	PRJDB4176	SAMD00114755	Illumina HiSeq 2500	PAIRED	Non-healthy	Colorectal cancer	59	Male	25.4581	Japan
Thomas (2019)	Metagenomic analysis of colorectal cancer datasets identifies cross-cohort microbial diagnostic signatures and a link with choline degradation	Nature Medicine	PRJDB4176	SAMD00114760	Illumina HiSeq 2500	PAIRED	Non-healthy	Colorectal cancer	78	Male	22.68	Japan
Thomas (2019)	Metagenomic analysis of colorectal cancer datasets identifies cross-cohort microbial diagnostic signatures and a link with choline degradation	Nature Medicine	PRJDB4176	SAMD00114761	Illumina HiSeq 2500	PAIRED	Non-healthy	Colorectal cancer	30	Male	25.6896	Japan
Thomas (2019)	Metagenomic analysis of colorectal cancer datasets identifies cross-cohort microbial diagnostic signatures and a link with choline degradation	Nature Medicine	PRJDB4176	SAMD00114763	Illumina HiSeq 2500	PAIRED	Non-healthy	Colorectal cancer	69	Female	23.5556	Japan
Thomas (2019)	Metagenomic analysis of colorectal cancer datasets identifies cross-cohort microbial diagnostic signatures and a link with choline degradation	Nature Medicine	PRJDB4176	SAMD00114765	Illumina HiSeq 2500	PAIRED	Non-healthy	Colorectal cancer	57	Female	18.369	Japan
Thomas (2019)	Metagenomic analysis of colorectal cancer datasets identifies cross-cohort microbial diagnostic signatures and a link with choline degradation	Nature Medicine	PRJDB4176	SAMD00114767	Illumina HiSeq 2500	PAIRED	Non-healthy	Colorectal cancer	38	Male	24.3911	Japan
Thomas (2019)	Metagenomic analysis of colorectal cancer datasets identifies cross-cohort microbial diagnostic signatures and a link with choline degradation	Nature Medicine	PRJDB4176	SAMD00114782	Illumina HiSeq 2500	PAIRED	Non-healthy	Colorectal cancer	44	Female	26.6728	Japan
Thomas (2019)	Metagenomic analysis of colorectal cancer datasets identifies cross-cohort microbial diagnostic signatures and a link with choline degradation	Nature Medicine	PRJDB4176	SAMD00114803	Illumina HiSeq 2500	PAIRED	Non-healthy	Colorectal cancer	62	Male	24.6181	Japan
Thomas (2019)	Metagenomic analysis of colorectal cancer datasets identifies cross-cohort microbial diagnostic signatures and a link with choline degradation	Nature Medicine	PRJDB4176	SAMD00114805	Illumina HiSeq 2500	PAIRED	Non-healthy	Colorectal cancer	46	Male	19.1512	Japan
Thomas (2019)	Metagenomic analysis of colorectal cancer datasets identifies cross-cohort microbial diagnostic signatures and a link with choline degradation	Nature Medicine	PRJDB4176	SAMD00114813	Illumina HiSeq 2500	PAIRED	Non-healthy	Colorectal cancer	70	Female	17.3484	Japan
Thomas (2019)	Metagenomic analysis of colorectal cancer datasets identifies cross-cohort microbial diagnostic signatures and a link with choline degradation	Nature Medicine	PRJDB4176	SAMD00114825	Illumina HiSeq 2500	PAIRED	Non-healthy	Colorectal cancer	70	Male	20.5761	Japan
Thomas (2019)	Metagenomic analysis of colorectal cancer datasets identifies cross-cohort microbial diagnostic signatures and a link with choline degradation	Nature Medicine	PRJDB4176	SAMD00114826	Illumina HiSeq 2500	PAIRED	Non-healthy	Colorectal cancer	63	Female	17.4818	Japan
Thomas (2019)	Metagenomic analysis of colorectal cancer datasets identifies cross-cohort microbial diagnostic signatures and a link with choline degradation	Nature Medicine	PRJDB4176	SAMD00114840	Illumina HiSeq 2500	PAIRED	Non-healthy	Colorectal cancer	69	Male	21.5139	Japan
Thomas (2019)	Metagenomic analysis of colorectal cancer datasets identifies cross-cohort microbial diagnostic signatures and a link with choline degradation	Nature Medicine	PRJDB4176	SAMD00114849	Illumina HiSeq 2500	PAIRED	Non-healthy	Colorectal cancer	45	Female	23.4224	Japan
Thomas (2019)	Metagenomic analysis of colorectal cancer datasets identifies cross-cohort microbial diagnostic signatures and a link with choline degradation	Nature Medicine	PRJDB4176	SAMD00114863	Illumina HiSeq 2500	PAIRED	Non-healthy	Colorectal cancer	59	Female	22.6562	Japan
Thomas (2019)	Metagenomic analysis of colorectal cancer datasets identifies cross-cohort microbial diagnostic signatures and a link with choline degradation	Nature Medicine	PRJDB4176	SAMD00114871	Illumina HiSeq 2500	PAIRED	Non-healthy	Colorectal cancer	64	Male	23.1084	Japan
Thomas (2019)	Metagenomic analysis of colorectal cancer datasets identifies cross-cohort microbial diagnostic signatures and a link with choline degradation	Nature Medicine	PRJDB4176	SAMD00114884	Illumina HiSeq 2500	PAIRED	Non-healthy	Colorectal cancer	32	Female	22.3478	Japan
Thomas (2019)	Metagenomic analysis of colorectal cancer datasets identifies cross-cohort microbial diagnostic signatures and a link with choline degradation	Nature Medicine	PRJDB4176	SAMD00114892	Illumina HiSeq 2500	PAIRED	Non-healthy	Colorectal cancer	49	Female	19.3821	Japan
Thomas (2019)	Metagenomic analysis of colorectal cancer datasets identifies cross-cohort microbial diagnostic signatures and a link with choline degradation	Nature Medicine	PRJDB4176	SAMD00114893	Illumina HiSeq 2500	PAIRED	Non-healthy	Colorectal cancer	67	Female	20.1746	Japan
Thomas (2019)	Metagenomic analysis of colorectal cancer datasets identifies cross-cohort microbial diagnostic signatures and a link with choline degradation	Nature Medicine	PRJDB4176	SAMD00114912	Illumina HiSeq 2500	PAIRED	Non-healthy	Colorectal cancer	78	Male	25.9095	Japan
Thomas (2019)	Metagenomic analysis of colorectal cancer datasets identifies cross-cohort microbial diagnostic signatures and a link with choline degradation	Nature Medicine	PRJDB4176	SAMD00114915	Illumina HiSeq 2500	PAIRED	Non-healthy	Colorectal cancer	54	Female	20.5688	Japan
Thomas (2019)	Metagenomic analysis of colorectal cancer datasets identifies cross-cohort microbial diagnostic signatures and a link with choline degradation	Nature Medicine	PRJDB4176	SAMD00114920	Illumina HiSeq 2500	PAIRED	Non-healthy	Colorectal cancer	59	Female	20.9566	Japan
Thomas (2019)	Metagenomic analysis of colorectal cancer datasets identifies cross-cohort microbial diagnostic signatures and a link with choline degradation	Nature Medicine	PRJDB4176	SAMD00114931	Illumina HiSeq 2500	PAIRED	Non-healthy	Colorectal cancer	70	Male	24.2424	Japan
Thomas (2019)	Metagenomic analysis of colorectal cancer datasets identifies cross-cohort microbial diagnostic signatures and a link with choline degradation	Nature Medicine	PRJDB4176	SAMD00114946	Illumina HiSeq 2500	PAIRED	Non-healthy	Colorectal cancer	46	Female	17.4449	Japan
Thomas (2019)	Metagenomic analysis of colorectal cancer datasets identifies cross-cohort microbial diagnostic signatures and a link with choline degradation	Nature Medicine	PRJDB4176	SAMD00114954	Illumina HiSeq 2500	PAIRED	Non-healthy	Colorectal cancer	62	Male	25.5937	Japan
Thomas (2019)	Metagenomic analysis of colorectal cancer datasets identifies cross-cohort microbial diagnostic signatures and a link with choline degradation	Nature Medicine	PRJDB4176	SAMD00114964	Illumina HiSeq 2500	PAIRED	Non-healthy	Colorectal cancer	75	Female	22.2222	Japan
Thomas (2019)	Metagenomic analysis of colorectal cancer datasets identifies cross-cohort microbial diagnostic signatures and a link with choline degradation	Nature Medicine	PRJDB4176	SAMD00114966	Illumina HiSeq 2500	PAIRED	Non-healthy	Colorectal cancer	73	Female	20.5457	Japan
Thomas (2019)	Metagenomic analysis of colorectal cancer datasets identifies cross-cohort microbial diagnostic signatures and a link with choline degradation	Nature Medicine	PRJDB4176	SAMD00115000	Illumina HiSeq 2500	PAIRED	Non-healthy	Colorectal cancer	55	Male	24.5779	Japan
Thomas (2019)	Metagenomic analysis of colorectal cancer datasets identifies cross-cohort microbial diagnostic signatures and a link with choline degradation	Nature Medicine	PRJDB4176	SAMD00115013	Illumina HiSeq 2500	PAIRED	Non-healthy	Colorectal cancer	28	Male	26.2976	Japan
Thomas (2019)	Metagenomic analysis of colorectal cancer datasets identifies cross-cohort microbial diagnostic signatures and a link with choline degradation	Nature Medicine	PRJDB4176	SAMD00115020	Illumina HiSeq 2500	PAIRED	Non-healthy	Colorectal cancer	69	Female	25.6369	Japan
Thomas (2019)	Metagenomic analysis of colorectal cancer datasets identifies cross-cohort microbial diagnostic signatures and a link with choline degradation	Nature Medicine	PRJDB4176	SAMD00115035	Illumina HiSeq 2500	PAIRED	Non-healthy	Colorectal cancer	51	Male	20.7612	Japan
Thomas (2019)	Metagenomic analysis of colorectal cancer datasets identifies cross-cohort microbial diagnostic signatures and a link with choline degradation	Nature Medicine	PRJDB4176	SAMD00154993	Illumina HiSeq 2500	PAIRED	Non-healthy	Colorectal cancer	48	Male	23.03	Japan
Thomas (2019)	Metagenomic analysis of colorectal cancer datasets identifies cross-cohort microbial diagnostic signatures and a link with choline degradation	Nature Medicine	PRJDB4176	SAMD00154994	Illumina HiSeq 2500	PAIRED	Non-healthy	Colorectal cancer	65	Male	21.3839	Japan
Thomas (2019)	Metagenomic analysis of colorectal cancer datasets identifies cross-cohort microbial diagnostic signatures and a link with choline degradation	Nature Medicine	PRJDB4176	SAMD00154995	Illumina HiSeq 2500	PAIRED	Non-healthy	Colorectal cancer	70	Male	18.9619	Japan
Thomas (2019)	Metagenomic analysis of colorectal cancer datasets identifies cross-cohort microbial diagnostic signatures and a link with choline degradation	Nature Medicine	PRJNA447983	SAMN08814045	Illumina HiSeq 2500	PAIRED	Non-healthy	Colorectal adenoma	60	Male	24	Italy
Thomas (2019)	Metagenomic analysis of colorectal cancer datasets identifies cross-cohort microbial diagnostic signatures and a link with choline degradation	Nature Medicine	PRJNA447983	SAMN08814035	Illumina HiSeq 2500	PAIRED	Non-healthy	Colorectal adenoma	67	Male	26	Italy
Thomas (2019)	Metagenomic analysis of colorectal cancer datasets identifies cross-cohort microbial diagnostic signatures and a link with choline degradation	Nature Medicine	PRJNA447983	SAMN08814002	Illumina HiSeq 2500	PAIRED	Non-healthy	Colorectal adenoma	77	Male	36	Italy
Thomas (2019)	Metagenomic analysis of colorectal cancer datasets identifies cross-cohort microbial diagnostic signatures and a link with choline degradation	Nature Medicine	PRJNA447983	SAMN08814018	Illumina HiSeq 2500	PAIRED	Non-healthy	Colorectal adenoma	58	Female	25	Italy
Thomas (2019)	Metagenomic analysis of colorectal cancer datasets identifies cross-cohort microbial diagnostic signatures and a link with choline degradation	Nature Medicine	PRJNA447983	SAMN08814013	Illumina HiSeq 2500	PAIRED	Non-healthy	Colorectal adenoma	58	Male	23	Italy
Thomas (2019)	Metagenomic analysis of colorectal cancer datasets identifies cross-cohort microbial diagnostic signatures and a link with choline degradation	Nature Medicine	PRJNA447983	SAMN08814014	Illumina HiSeq 2500	PAIRED	Non-healthy	Colorectal adenoma	77	Male	24	Italy
Thomas (2019)	Metagenomic analysis of colorectal cancer datasets identifies cross-cohort microbial diagnostic signatures and a link with choline degradation	Nature Medicine	PRJNA447983	SAMN08814015	Illumina HiSeq 2500	PAIRED	Non-healthy	Colorectal adenoma	58	Male	26	Italy
Thomas (2019)	Metagenomic analysis of colorectal cancer datasets identifies cross-cohort microbial diagnostic signatures and a link with choline degradation	Nature Medicine	PRJNA447983	SAMN08814016	Illumina HiSeq 2500	PAIRED	Non-healthy	Colorectal adenoma	63	Female	21	Italy
Thomas (2019)	Metagenomic analysis of colorectal cancer datasets identifies cross-cohort microbial diagnostic signatures and a link with choline degradation	Nature Medicine	PRJNA447983	SAMN08814009	Illumina HiSeq 2500	PAIRED	Non-healthy	Colorectal adenoma	79	Male	22	Italy
Thomas (2019)	Metagenomic analysis of colorectal cancer datasets identifies cross-cohort microbial diagnostic signatures and a link with choline degradation	Nature Medicine	PRJNA447983	SAMN08814012	Illumina HiSeq 2500	PAIRED	Non-healthy	Colorectal adenoma	53	Female	23	Italy
Thomas (2019)	Metagenomic analysis of colorectal cancer datasets identifies cross-cohort microbial diagnostic signatures and a link with choline degradation	Nature Medicine	PRJNA447983	SAMN08814027	Illumina HiSeq 2500	PAIRED	Non-healthy	Colorectal adenoma	70	Male	28	Italy
Thomas (2019)	Metagenomic analysis of colorectal cancer datasets identifies cross-cohort microbial diagnostic signatures and a link with choline degradation	Nature Medicine	PRJNA447983	SAMN08814020	Illumina HiSeq 2500	PAIRED	Non-healthy	Colorectal adenoma	61	Male	29	Italy
Thomas (2019)	Metagenomic analysis of colorectal cancer datasets identifies cross-cohort microbial diagnostic signatures and a link with choline degradation	Nature Medicine	PRJNA447983	SAMN08814019	Illumina HiSeq 2500	PAIRED	Non-healthy	Colorectal adenoma	49	Male	21	Italy
Thomas (2019)	Metagenomic analysis of colorectal cancer datasets identifies cross-cohort microbial diagnostic signatures and a link with choline degradation	Nature Medicine	PRJNA447983	SAMN08814025	Illumina HiSeq 2500	PAIRED	Non-healthy	Colorectal adenoma	57	Male	29	Italy
Thomas (2019)	Metagenomic analysis of colorectal cancer datasets identifies cross-cohort microbial diagnostic signatures and a link with choline degradation	Nature Medicine	PRJNA447983	SAMN08814052	Illumina HiSeq 2500	PAIRED	Non-healthy	Colorectal adenoma	67	Male	N/A	Italy
Thomas (2019)	Metagenomic analysis of colorectal cancer datasets identifies cross-cohort microbial diagnostic signatures and a link with choline degradation	Nature Medicine	PRJNA447983	SAMN08814004	Illumina HiSeq 2500	PAIRED	Non-healthy	Colorectal adenoma	53	Female	21	Italy
Thomas (2019)	Metagenomic analysis of colorectal cancer datasets identifies cross-cohort microbial diagnostic signatures and a link with choline degradation	Nature Medicine	PRJNA447983	SAMN08814006	Illumina HiSeq 2500	PAIRED	Non-healthy	Colorectal adenoma	56	Female	30	Italy
Thomas (2019)	Metagenomic analysis of colorectal cancer datasets identifies cross-cohort microbial diagnostic signatures and a link with choline degradation	Nature Medicine	PRJNA447983	SAMN08813990	Illumina HiSeq 2500	PAIRED	Non-healthy	Colorectal adenoma	64	Female	25	Italy
Thomas (2019)	Metagenomic analysis of colorectal cancer datasets identifies cross-cohort microbial diagnostic signatures and a link with choline degradation	Nature Medicine	PRJNA447983	SAMN08813992	Illumina HiSeq 2500	PAIRED	Non-healthy	Colorectal adenoma	50	Male	26	Italy
Thomas (2019)	Metagenomic analysis of colorectal cancer datasets identifies cross-cohort microbial diagnostic signatures and a link with choline degradation	Nature Medicine	PRJNA447983	SAMN08814008	Illumina HiSeq 2500	PAIRED	Non-healthy	Colorectal adenoma	57	Male	29	Italy
Thomas (2019)	Metagenomic analysis of colorectal cancer datasets identifies cross-cohort microbial diagnostic signatures and a link with choline degradation	Nature Medicine	PRJNA447983	SAMN08814007	Illumina HiSeq 2500	PAIRED	Non-healthy	Colorectal adenoma	59	Male	22	Italy
Thomas (2019)	Metagenomic analysis of colorectal cancer datasets identifies cross-cohort microbial diagnostic signatures and a link with choline degradation	Nature Medicine	PRJNA447983	SAMN08813988	Illumina HiSeq 2500	PAIRED	Non-healthy	Colorectal adenoma	70	Female	21	Italy
Thomas (2019)	Metagenomic analysis of colorectal cancer datasets identifies cross-cohort microbial diagnostic signatures and a link with choline degradation	Nature Medicine	PRJNA447983	SAMN08813983	Illumina HiSeq 2500	PAIRED	Non-healthy	Colorectal adenoma	77	Female	20	Italy
Thomas (2019)	Metagenomic analysis of colorectal cancer datasets identifies cross-cohort microbial diagnostic signatures and a link with choline degradation	Nature Medicine	PRJNA447983	SAMN08813981	Illumina HiSeq 2500	PAIRED	Non-healthy	Colorectal adenoma	68	Female	30	Italy
Thomas (2019)	Metagenomic analysis of colorectal cancer datasets identifies cross-cohort microbial diagnostic signatures and a link with choline degradation	Nature Medicine	PRJNA447983	SAMN08813987	Illumina HiSeq 2500	PAIRED	Non-healthy	Colorectal adenoma	73	Female	31	Italy
Thomas (2019)	Metagenomic analysis of colorectal cancer datasets identifies cross-cohort microbial diagnostic signatures and a link with choline degradation	Nature Medicine	PRJNA447983	SAMN08813984	Illumina HiSeq 2500	PAIRED	Non-healthy	Colorectal adenoma	62	Female	29	Italy
Thomas (2019)	Metagenomic analysis of colorectal cancer datasets identifies cross-cohort microbial diagnostic signatures and a link with choline degradation	Nature Medicine	PRJNA447983	SAMN08813985	Illumina HiSeq 2500	PAIRED	Non-healthy	Colorectal adenoma	55	Male	19	Italy
Wirbel (2019)	Meta-analysis of fecal metagenomes reveals global microbial signatures that are specific for colorectal cancer	Nature Medicine	PRJEB27928	SAMEA4817899	Illumina HiSeq 4000	PAIRED	Non-healthy	Colorectal cancer	63	Female	25.8	Germany
Wirbel (2019)	Meta-analysis of fecal metagenomes reveals global microbial signatures that are specific for colorectal cancer	Nature Medicine	PRJEB27928	SAMEA4817900	Illumina HiSeq 2000	PAIRED	Non-healthy	Colorectal cancer	85	Female	19.7	Germany
Wirbel (2019)	Meta-analysis of fecal metagenomes reveals global microbial signatures that are specific for colorectal cancer	Nature Medicine	PRJEB27928	SAMEA4817901	Illumina HiSeq 2000	PAIRED	Non-healthy	Colorectal cancer	80	Male	28.4	Germany
Wirbel (2019)	Meta-analysis of fecal metagenomes reveals global microbial signatures that are specific for colorectal cancer	Nature Medicine	PRJEB27928	SAMEA4817906	Illumina HiSeq 2000	PAIRED	Non-healthy	Colorectal cancer	81	Male	26.1	Germany
Wirbel (2019)	Meta-analysis of fecal metagenomes reveals global microbial signatures that are specific for colorectal cancer	Nature Medicine	PRJEB27928	SAMEA4817917	Illumina HiSeq 2000	PAIRED	Non-healthy	Colorectal cancer	61	Male	25.2	Germany
Wirbel (2019)	Meta-analysis of fecal metagenomes reveals global microbial signatures that are specific for colorectal cancer	Nature Medicine	PRJEB27928	SAMEA4817925	Illumina HiSeq 4000	PAIRED	Non-healthy	Colorectal cancer	67	Female	30.1	Germany
Wirbel (2019)	Meta-analysis of fecal metagenomes reveals global microbial signatures that are specific for colorectal cancer	Nature Medicine	PRJEB27928	SAMEA4817930	Illumina HiSeq 2000	PAIRED	Non-healthy	Colorectal cancer	61	Male	21.6	Germany
Wirbel (2019)	Meta-analysis of fecal metagenomes reveals global microbial signatures that are specific for colorectal cancer	Nature Medicine	PRJEB27928	SAMEA4817937	Illumina HiSeq 2000	PAIRED	Non-healthy	Colorectal cancer	79	Male	22.4	Germany
Wirbel (2019)	Meta-analysis of fecal metagenomes reveals global microbial signatures that are specific for colorectal cancer	Nature Medicine	PRJEB27928	SAMEA4817938	Illumina HiSeq 2000	PAIRED	Non-healthy	Colorectal cancer	81	Male	24	Germany
Wirbel (2019)	Meta-analysis of fecal metagenomes reveals global microbial signatures that are specific for colorectal cancer	Nature Medicine	PRJEB27928	SAMEA4817944	Illumina HiSeq 2000	PAIRED	Non-healthy	Colorectal cancer	61	Female	24.1	Germany
Wirbel (2019)	Meta-analysis of fecal metagenomes reveals global microbial signatures that are specific for colorectal cancer	Nature Medicine	PRJEB27928	SAMEA4817945	Illumina HiSeq 2000	PAIRED	Non-healthy	Colorectal cancer	63	Female	28.8	Germany
Wirbel (2019)	Meta-analysis of fecal metagenomes reveals global microbial signatures that are specific for colorectal cancer	Nature Medicine	PRJEB27928	SAMEA4817946	Illumina HiSeq 4000	PAIRED	Non-healthy	Colorectal cancer	50	Female	32.1	Germany
Wirbel (2019)	Meta-analysis of fecal metagenomes reveals global microbial signatures that are specific for colorectal cancer	Nature Medicine	PRJEB27928	SAMEA4817950	Illumina HiSeq 4000	PAIRED	Non-healthy	Colorectal cancer	56	Female	30	Germany
Wirbel (2019)	Meta-analysis of fecal metagenomes reveals global microbial signatures that are specific for colorectal cancer	Nature Medicine	PRJEB27928	SAMEA4817951	Illumina HiSeq 2000	PAIRED	Non-healthy	Colorectal cancer	60	Female	35.8	Germany
Wirbel (2019)	Meta-analysis of fecal metagenomes reveals global microbial signatures that are specific for colorectal cancer	Nature Medicine	PRJEB27928	SAMEA4817953	Illumina HiSeq 2000	PAIRED	Non-healthy	Colorectal cancer	60	Male	19.7	Germany
Wirbel (2019)	Meta-analysis of fecal metagenomes reveals global microbial signatures that are specific for colorectal cancer	Nature Medicine	PRJEB27928	SAMEA4817957	Illumina HiSeq 4000	PAIRED	Non-healthy	Colorectal cancer	62	Female	21.3	Germany
Wirbel (2019)	Meta-analysis of fecal metagenomes reveals global microbial signatures that are specific for colorectal cancer	Nature Medicine	PRJEB27928	SAMEA4817959	Illumina HiSeq 4000	PAIRED	Non-healthy	Colorectal cancer	60	Female	21.9	Germany
Wirbel (2019)	Meta-analysis of fecal metagenomes reveals global microbial signatures that are specific for colorectal cancer	Nature Medicine	PRJEB27928	SAMEA4817963	Illumina HiSeq 2000	PAIRED	Non-healthy	Colorectal cancer	52	Male	29.9	Germany
Wirbel (2019)	Meta-analysis of fecal metagenomes reveals global microbial signatures that are specific for colorectal cancer	Nature Medicine	PRJEB27928	SAMEA4817966	Illumina HiSeq 2000	PAIRED	Non-healthy	Colorectal cancer	66	Female	13.3	Germany
Wirbel (2019)	Meta-analysis of fecal metagenomes reveals global microbial signatures that are specific for colorectal cancer	Nature Medicine	PRJEB27928	SAMEA4817968	Illumina HiSeq 2000	PAIRED	Non-healthy	Colorectal cancer	84	Male	24	Germany
Wirbel (2019)	Meta-analysis of fecal metagenomes reveals global microbial signatures that are specific for colorectal cancer	Nature Medicine	PRJEB27928	SAMEA4817969	Illumina HiSeq 2000	PAIRED	Non-healthy	Colorectal cancer	73	Male	26.6	Germany
Wirbel (2019)	Meta-analysis of fecal metagenomes reveals global microbial signatures that are specific for colorectal cancer	Nature Medicine	PRJEB27928	SAMEA4817971	Illumina HiSeq 2000	PAIRED	Non-healthy	Colorectal cancer	59	Male	26.5	Germany
Wirbel (2019)	Meta-analysis of fecal metagenomes reveals global microbial signatures that are specific for colorectal cancer	Nature Medicine	PRJEB27928	SAMEA4817895	Illumina HiSeq 4000	PAIRED	Healthy	Healthy	74	Male	22.9	Germany
Wirbel (2019)	Meta-analysis of fecal metagenomes reveals global microbial signatures that are specific for colorectal cancer	Nature Medicine	PRJEB27928	SAMEA4817896	Illumina HiSeq 4000	PAIRED	Healthy	Healthy	59	Female	22.5	Germany
Wirbel (2019)	Meta-analysis of fecal metagenomes reveals global microbial signatures that are specific for colorectal cancer	Nature Medicine	PRJEB27928	SAMEA4817897	Illumina HiSeq 4000	PAIRED	Healthy	Healthy	59	Female	22.7	Germany
Wirbel (2019)	Meta-analysis of fecal metagenomes reveals global microbial signatures that are specific for colorectal cancer	Nature Medicine	PRJEB27928	SAMEA4817902	Illumina HiSeq 4000	PAIRED	Healthy	Healthy	50	Female	23.4	Germany
Wirbel (2019)	Meta-analysis of fecal metagenomes reveals global microbial signatures that are specific for colorectal cancer	Nature Medicine	PRJEB27928	SAMEA4817904	Illumina HiSeq 4000	PAIRED	Healthy	Healthy	59	Female	22.1	Germany
Wirbel (2019)	Meta-analysis of fecal metagenomes reveals global microbial signatures that are specific for colorectal cancer	Nature Medicine	PRJEB27928	SAMEA4817905	Illumina HiSeq 4000	PAIRED	Healthy	Healthy	50	Male	21.6	Germany
Wirbel (2019)	Meta-analysis of fecal metagenomes reveals global microbial signatures that are specific for colorectal cancer	Nature Medicine	PRJEB27928	SAMEA4817908	Illumina HiSeq 4000	PAIRED	Healthy	Healthy	73	Male	24.8	Germany
Wirbel (2019)	Meta-analysis of fecal metagenomes reveals global microbial signatures that are specific for colorectal cancer	Nature Medicine	PRJEB27928	SAMEA4817909	Illumina HiSeq 4000	PAIRED	Healthy	Healthy	45	Male	22.1	Germany
Wirbel (2019)	Meta-analysis of fecal metagenomes reveals global microbial signatures that are specific for colorectal cancer	Nature Medicine	PRJEB27928	SAMEA4817913	Illumina HiSeq 4000	PAIRED	Healthy	Healthy	75	Male	21.5	Germany
Wirbel (2019)	Meta-analysis of fecal metagenomes reveals global microbial signatures that are specific for colorectal cancer	Nature Medicine	PRJEB27928	SAMEA4817914	Illumina HiSeq 4000	PAIRED	Healthy	Healthy	57	Female	22.2	Germany
Wirbel (2019)	Meta-analysis of fecal metagenomes reveals global microbial signatures that are specific for colorectal cancer	Nature Medicine	PRJEB27928	SAMEA4817922	Illumina HiSeq 4000	PAIRED	Healthy	Healthy	53	Male	18.5	Germany
Wirbel (2019)	Meta-analysis of fecal metagenomes reveals global microbial signatures that are specific for colorectal cancer	Nature Medicine	PRJEB27928	SAMEA4817924	Illumina HiSeq 4000	PAIRED	Healthy	Healthy	67	Male	24.4	Germany
Wirbel (2019)	Meta-analysis of fecal metagenomes reveals global microbial signatures that are specific for colorectal cancer	Nature Medicine	PRJEB27928	SAMEA4817928	Illumina HiSeq 4000	PAIRED	Healthy	Healthy	53	Female	24.1	Germany
Wirbel (2019)	Meta-analysis of fecal metagenomes reveals global microbial signatures that are specific for colorectal cancer	Nature Medicine	PRJEB27928	SAMEA4817929	Illumina HiSeq 4000	PAIRED	Healthy	Healthy	41	Male	23.8	Germany
Wirbel (2019)	Meta-analysis of fecal metagenomes reveals global microbial signatures that are specific for colorectal cancer	Nature Medicine	PRJEB27928	SAMEA4817932	Illumina HiSeq 4000	PAIRED	Healthy	Healthy	64	Male	24.6	Germany
Wirbel (2019)	Meta-analysis of fecal metagenomes reveals global microbial signatures that are specific for colorectal cancer	Nature Medicine	PRJEB27928	SAMEA4817933	Illumina HiSeq 4000	PAIRED	Healthy	Healthy	63	Female	20.2	Germany
Wirbel (2019)	Meta-analysis of fecal metagenomes reveals global microbial signatures that are specific for colorectal cancer	Nature Medicine	PRJEB27928	SAMEA4817934	Illumina HiSeq 4000	PAIRED	Healthy	Healthy	75	Male	22.9	Germany
Wirbel (2019)	Meta-analysis of fecal metagenomes reveals global microbial signatures that are specific for colorectal cancer	Nature Medicine	PRJEB27928	SAMEA4817935	Illumina HiSeq 4000	PAIRED	Healthy	Healthy	50	Male	22.6	Germany
Wirbel (2019)	Meta-analysis of fecal metagenomes reveals global microbial signatures that are specific for colorectal cancer	Nature Medicine	PRJEB27928	SAMEA4817940	Illumina HiSeq 4000	PAIRED	Healthy	Healthy	75	Female	19.3	Germany
Wirbel (2019)	Meta-analysis of fecal metagenomes reveals global microbial signatures that are specific for colorectal cancer	Nature Medicine	PRJEB27928	SAMEA4817941	Illumina HiSeq 4000	PAIRED	Healthy	Healthy	57	Female	21.2	Germany
Wirbel (2019)	Meta-analysis of fecal metagenomes reveals global microbial signatures that are specific for colorectal cancer	Nature Medicine	PRJEB27928	SAMEA4817947	Illumina HiSeq 4000	PAIRED	Healthy	Healthy	64	Female	21.1	Germany
Wirbel (2019)	Meta-analysis of fecal metagenomes reveals global microbial signatures that are specific for colorectal cancer	Nature Medicine	PRJEB27928	SAMEA4817948	Illumina HiSeq 4000	PAIRED	Healthy	Healthy	73	Male	24.5	Germany
Wirbel (2019)	Meta-analysis of fecal metagenomes reveals global microbial signatures that are specific for colorectal cancer	Nature Medicine	PRJEB27928	SAMEA4817949	Illumina HiSeq 4000	PAIRED	Healthy	Healthy	64	Female	22.8	Germany
Wirbel (2019)	Meta-analysis of fecal metagenomes reveals global microbial signatures that are specific for colorectal cancer	Nature Medicine	PRJEB27928	SAMEA4817952	Illumina HiSeq 4000	PAIRED	Healthy	Healthy	58	Female	23.8	Germany
Wirbel (2019)	Meta-analysis of fecal metagenomes reveals global microbial signatures that are specific for colorectal cancer	Nature Medicine	PRJEB27928	SAMEA4817954	Illumina HiSeq 4000	PAIRED	Healthy	Healthy	57	Female	22.2	Germany
Wirbel (2019)	Meta-analysis of fecal metagenomes reveals global microbial signatures that are specific for colorectal cancer	Nature Medicine	PRJEB27928	SAMEA4817955	Illumina HiSeq 4000	PAIRED	Healthy	Healthy	48	Male	23	Germany
Wirbel (2019)	Meta-analysis of fecal metagenomes reveals global microbial signatures that are specific for colorectal cancer	Nature Medicine	PRJEB27928	SAMEA4817956	Illumina HiSeq 4000	PAIRED	Healthy	Healthy	53	Female	23	Germany
Wirbel (2019)	Meta-analysis of fecal metagenomes reveals global microbial signatures that are specific for colorectal cancer	Nature Medicine	PRJEB27928	SAMEA4817958	Illumina HiSeq 4000	PAIRED	Healthy	Healthy	60	Female	23	Germany
Wirbel (2019)	Meta-analysis of fecal metagenomes reveals global microbial signatures that are specific for colorectal cancer	Nature Medicine	PRJEB27928	SAMEA4817961	Illumina HiSeq 4000	PAIRED	Healthy	Healthy	28	Male	24.6	Germany
Wirbel (2019)	Meta-analysis of fecal metagenomes reveals global microbial signatures that are specific for colorectal cancer	Nature Medicine	PRJEB27928	SAMEA4817962	Illumina HiSeq 4000	PAIRED	Healthy	Healthy	54	Female	24.6	Germany
Wirbel (2019)	Meta-analysis of fecal metagenomes reveals global microbial signatures that are specific for colorectal cancer	Nature Medicine	PRJEB27928	SAMEA4817972	Illumina HiSeq 4000	PAIRED	Healthy	Healthy	37	Male	24.5	Germany
Wirbel (2019)	Meta-analysis of fecal metagenomes reveals global microbial signatures that are specific for colorectal cancer	Nature Medicine	PRJEB27928	SAMEA4817973	Illumina HiSeq 4000	PAIRED	Healthy	Healthy	39	Male	24.9	Germany
Current study	Current study	Current study	N/A	RHB_RAM_0004	Illumina HiSeq 3000/4000	PAIRED	Non-healthy	Rheumatoid arthritis	55	Female	N/A	USA
Current study	Current study	Current study	N/A	RHB_RAM_0007	Illumina HiSeq 3000/4001	PAIRED	Non-healthy	Rheumatoid arthritis	64	Female	N/A	USA
Current study	Current study	Current study	N/A	RHB_RAM_0013	Illumina HiSeq 3000/4002	PAIRED	Non-healthy	Rheumatoid arthritis	53	Female	N/A	USA
Current study	Current study	Current study	N/A	RHB_RAM_0015	Illumina HiSeq 3000/4003	PAIRED	Non-healthy	Rheumatoid arthritis	61	Male	N/A	USA
Current study	Current study	Current study	N/A	RHB_RAM_0017	Illumina HiSeq 3000/4004	PAIRED	Non-healthy	Rheumatoid arthritis	64	Female	N/A	USA
Current study	Current study	Current study	N/A	RHB_RAM_0020	Illumina HiSeq 3000/4005	PAIRED	Non-healthy	Rheumatoid arthritis	62	Male	N/A	USA
Current study	Current study	Current study	N/A	RHB_RAM_0024	Illumina HiSeq 3000/4006	PAIRED	Non-healthy	Rheumatoid arthritis	65	Male	N/A	USA
Current study	Current study	Current study	N/A	RHB_RAM_0025	Illumina HiSeq 3000/4007	PAIRED	Non-healthy	Rheumatoid arthritis	76	Female	N/A	USA
Current study	Current study	Current study	N/A	RHB_RAM_0026	Illumina HiSeq 3000/4008	PAIRED	Non-healthy	Rheumatoid arthritis	62	Male	N/A	USA
Current study	Current study	Current study	N/A	RHB_RAM_0037	Illumina HiSeq 3000/4009	PAIRED	Non-healthy	Rheumatoid arthritis	70	Female	N/A	USA
Current study	Current study	Current study	N/A	rhb_ram_0040	Illumina HiSeq 3000/4010	PAIRED	Non-healthy	Rheumatoid arthritis	65	Female	N/A	USA
Current study	Current study	Current study	N/A	RHB_RAM_0041	Illumina HiSeq 3000/4011	PAIRED	Non-healthy	Rheumatoid arthritis	66	Female	N/A	USA
Current study	Current study	Current study	N/A	RHB_RAM_0042	Illumina HiSeq 3000/4012	PAIRED	Non-healthy	Rheumatoid arthritis	75	Female	N/A	USA
Current study	Current study	Current study	N/A	RHB_RAM_0043	Illumina HiSeq 3000/4013	PAIRED	Non-healthy	Rheumatoid arthritis	60	Female	N/A	USA
Current study	Current study	Current study	N/A	RHB_RAM_0044	Illumina HiSeq 3000/4014	PAIRED	Non-healthy	Rheumatoid arthritis	73	Female	N/A	USA
Current study	Current study	Current study	N/A	RHB_RAM_0048	Illumina HiSeq 3000/4015	PAIRED	Non-healthy	Rheumatoid arthritis	32	Female	N/A	USA
Current study	Current study	Current study	N/A	RHB_RAM_0051	Illumina HiSeq 3000/4016	PAIRED	Non-healthy	Rheumatoid arthritis	70	Female	N/A	USA
Current study	Current study	Current study	N/A	RHB_RAM_0054	Illumina HiSeq 3000/4017	PAIRED	Non-healthy	Rheumatoid arthritis	67	Female	N/A	USA
Current study	Current study	Current study	N/A	RHB_RAM_0058	Illumina HiSeq 3000/4018	PAIRED	Non-healthy	Rheumatoid arthritis	65	Female	N/A	USA
Current study	Current study	Current study	N/A	RHB_RAM_0060	Illumina HiSeq 3000/4019	PAIRED	Non-healthy	Rheumatoid arthritis	66	Female	N/A	USA
Current study	Current study	Current study	N/A	RHB_RAM_0061	Illumina HiSeq 3000/4020	PAIRED	Non-healthy	Rheumatoid arthritis	72	Male	N/A	USA
Current study	Current study	Current study	N/A	RHB_RAM_0062	Illumina HiSeq 3000/4021	PAIRED	Non-healthy	Rheumatoid arthritis	N/A	N/A	N/A	USA
Current study	Current study	Current study	N/A	RHB_RAM_0063	Illumina HiSeq 3000/4022	PAIRED	Non-healthy	Rheumatoid arthritis	55	Female	N/A	USA
Current study	Current study	Current study	N/A	RHB_RAM_0065	Illumina HiSeq 3000/4023	PAIRED	Non-healthy	Rheumatoid arthritis	35	Female	N/A	USA
Current study	Current study	Current study	N/A	RHB_RAM_0066	Illumina HiSeq 3000/4024	PAIRED	Non-healthy	Rheumatoid arthritis	67	Female	N/A	USA
Current study	Current study	Current study	N/A	RHB_RAM_0075	Illumina HiSeq 3000/4025	PAIRED	Non-healthy	Rheumatoid arthritis	70	Male	N/A	USA
Current study	Current study	Current study	N/A	RHB_RAM_0076	Illumina HiSeq 3000/4026	PAIRED	Non-healthy	Rheumatoid arthritis	N/A	N/A	N/A	USA
Current study	Current study	Current study	N/A	RHB_RAM_0078	Illumina HiSeq 3000/4027	PAIRED	Non-healthy	Rheumatoid arthritis	69	Female	N/A	USA
Current study	Current study	Current study	N/A	RHB_RAM_0081	Illumina HiSeq 3000/4028	PAIRED	Non-healthy	Rheumatoid arthritis	N/A	N/A	N/A	USA
Current study	Current study	Current study	N/A	RHB_RAM_0085	Illumina HiSeq 3000/4029	PAIRED	Non-healthy	Rheumatoid arthritis	64	Male	N/A	USA
Current study	Current study	Current study	N/A	RHB_RAM_0093	Illumina HiSeq 3000/4030	PAIRED	Non-healthy	Rheumatoid arthritis	58	Female	N/A	USA
Current study	Current study	Current study	N/A	RHB_RAM_0096	Illumina HiSeq 3000/4031	PAIRED	Non-healthy	Rheumatoid arthritis	N/A	N/A	N/A	USA
Current study	Current study	Current study	N/A	RHB_RAM_0098	Illumina HiSeq 3000/4032	PAIRED	Non-healthy	Rheumatoid arthritis	85	Male	N/A	USA
Current study	Current study	Current study	N/A	RHB_RAM_0108	Illumina HiSeq 3000/4033	PAIRED	Non-healthy	Rheumatoid arthritis	80	Male	N/A	USA
Current study	Current study	Current study	N/A	RHB_RAM_0117	Illumina HiSeq 3000/4034	PAIRED	Non-healthy	Rheumatoid arthritis	61	Male	N/A	USA
Current study	Current study	Current study	N/A	RHB_RAM_0118	Illumina HiSeq 3000/4035	PAIRED	Non-healthy	Rheumatoid arthritis	61	Female	N/A	USA
Current study	Current study	Current study	N/A	RHB_RAM_0121	Illumina HiSeq 3000/4036	PAIRED	Non-healthy	Rheumatoid arthritis	N/A	N/A	N/A	USA
Current study	Current study	Current study	N/A	RHB_RAM_0127	Illumina HiSeq 3000/4037	PAIRED	Non-healthy	Rheumatoid arthritis	78	Male	N/A	USA
Current study	Current study	Current study	N/A	RHB_RAM_0129	Illumina HiSeq 3000/4038	PAIRED	Non-healthy	Rheumatoid arthritis	62	Female	N/A	USA
Current study	Current study	Current study	N/A	RHB_RAM_0131	Illumina HiSeq 3000/4039	PAIRED	Non-healthy	Rheumatoid arthritis	74	Female	N/A	USA
Current study	Current study	Current study	N/A	RHB_RAM_0135	Illumina HiSeq 3000/4040	PAIRED	Non-healthy	Rheumatoid arthritis	62	Female	N/A	USA
Current study	Current study	Current study	N/A	RHB_RAM_0136	Illumina HiSeq 3000/4041	PAIRED	Non-healthy	Rheumatoid arthritis	75	Male	N/A	USA
Current study	Current study	Current study	N/A	RHB_RAM_0137	Illumina HiSeq 3000/4042	PAIRED	Non-healthy	Rheumatoid arthritis	N/A	N/A	N/A	USA
Current study	Current study	Current study	N/A	RHB_RAM_0160	Illumina HiSeq 3000/4043	PAIRED	Non-healthy	Rheumatoid arthritis	62	Female	N/A	USA
Current study	Current study	Current study	N/A	RHB_RAM_0163	Illumina HiSeq 3000/4044	PAIRED	Non-healthy	Rheumatoid arthritis	64	Female	N/A	USA
Current study	Current study	Current study	N/A	RHB_RAM_0169	Illumina HiSeq 3000/4045	PAIRED	Non-healthy	Rheumatoid arthritis	59	Female	N/A	USA
Current study	Current study	Current study	N/A	RHB_RAM_0182	Illumina HiSeq 3000/4046	PAIRED	Non-healthy	Rheumatoid arthritis	62	Male	N/A	USA
Current study	Current study	Current study	N/A	RHB_RAM_0198	Illumina HiSeq 3000/4047	PAIRED	Non-healthy	Rheumatoid arthritis	80	Female	N/A	USA
Current study	Current study	Current study	N/A	RHB_RAM_0216	Illumina HiSeq 3000/4048	PAIRED	Non-healthy	Rheumatoid arthritis	74	Male	N/A	USA
aAs provided in the original study. Abbreviation: N/A, Not Available.
